# Supplementary material for: Intrathecal, Not Systemic Inflammation Is Correlated With Multiple Sclerosis Severity, Especially in Progressive Multiple Sclerosis
Source: Front Neurol. 2019 Nov 22;10:1232. doi: 10.3389/fneur.2019.01232 (PMC6884093; doi:10.3389/fneur.2019.01232)
Supplement: Supplementary file 6 [file Data_Sheet_1.XLSX]

## Sheet: Patient Demographics
Patient	Date of Visit	Age	Diagnosis	MS or HD	Disease Duration (Years)	Sex	Race	Smoking History	Family History of MS
1	2008-01-31	58.3546	PP-MS	MS	1.73425	Male	white	NA	NA
1	2010-06-23	60.7488	PP-MS	MS	4.12877	Male	white	NA	NA
1	2011-03-23	61.4969	PP-MS	MS	4.87671	Male	white	NA	NA
1	2014-06-26	64.757	PP-MS	MS	8.13699	Male	white	NA	NA
2	2008-01-31	40.0801	RR-MS	MS	0.2	Male	white	NA	NA
3	2008-05-08	27.9679	RR-MS	MS	4.3863	Female	other	NA	NA
4	2008-04-03	59.7817	PP-MS	MS	6.52329	Female	white	NA	NA
5	2008-06-13	61.2909	PP-MS	MS	9.9589	Female	white	Yes	No
5	2017-01-19	69.8939	PP-MS	MS	18.5671	Female	white	Yes	No
5	2017-01-26	69.9131	PP-MS	MS	18.5671	Female	white	Yes	No
5	2017-11-30	70.7563	PP-MS	MS	19.4301	Female	white	Yes	No
6	2008-09-04	44.6058	RR-MS	MS	3.39178	Male	white	NA	NA
7	2008-07-21	23.7954	RR-MS	MS	0.468493	Male	white	Yes	No
8	2008-09-29	52.5236	RR-MS	MS	0.136986	Female	white	Yes	No
8	2016-03-31	60.0254	RR-MS	MS	7.6411	Female	white	Yes	No
8	2016-03-30	60.0226	RR-MS	MS	7.6411	Female	white	Yes	No
9	2008-10-22	31.2225	RR-MS	MS	1.50685	Female	white	NA	NA
10	2008-10-06	29.0007	RR-MS	MS	0.523288	Female	white	No	Yes
11	2008-12-01	23.9707	RR-MS	MS	5.42466	Female	white	No	Yes
11	2016-03-16	31.2588	RR-MS	MS	12.7178	Female	white	No	Yes
11	2016-03-17	31.2616	RR-MS	MS	12.7178	Female	white	No	Yes
11	2017-06-29	32.5463	RR-MS	MS	14.0055	Female	white	No	Yes
12	2008-12-01	23.8412	RR-MS	MS	0.0465753	Male	white	No	Yes
12	2011-04-29	26.2498	RR-MS	MS	2.47123	Male	white	No	Yes
12	2012-04-06	27.1869	RR-MS	MS	3.39452	Male	white	No	Yes
13	2009-04-22	30.4422	RR-MS	MS	2.64932	Female	white	NA	NA
14	2008-12-18	48.822	RR-MS	MS	2.0411	Male	white	Yes	NA
15	2009-01-21	67.8172	RR-MS	MS	33.0822	Male	white	Yes	No
15	2015-10-29	74.5866	RR-MS	MS	39.8521	Male	white	Yes	No
15	2017-08-31	76.425	RR-MS	MS	41.6932	Male	white	Yes	No
16	2008-09-22	32.7762	RR-MS	MS	6.92877	Female	black	Yes	No
17	2008-10-20	49.0774	PP-MS	MS	11.5699	Male	white	NA	NA
17	2010-04-09	50.5462	PP-MS	MS	11.5699	Male	white	NA	NA
18	2009-01-16	29.7132	RR-MS	MS	0.336986	Female	black	NA	NA
19	2009-02-12	49.36	RR-MS	MS	14.6082	Female	white	No	No
20	2009-05-11	57.2307	PP-MS	MS	0.158904	Female	white	No	No
20	2010-01-21	57.9295	PP-MS	MS	0.69863	Female	white	No	No
20	2013-04-11	61.1485	PP-MS	MS	3.84658	Female	white	No	No
20	2013-08-21	61.5099	PP-MS	MS	4.28219	Female	white	No	No
20	2015-08-12	63.4853	PP-MS	MS	6.2411	Female	white	No	No
21	2009-02-26	43.1431	RR-MS	MS	1.91233	Female	white	No	No
22	2010-03-26	67.0637	SP-MS	MS	17.5918	Male	white	Yes	No
22	2009-03-02	65.998	SP-MS	MS	17.5918	Male	white	Yes	No
23	2009-06-12	30.82	RR-MS	MS	0.189041	Female	white	NA	NA
24	2009-08-03	40.4168	PP-MS	MS	6.66301	Male	white	Yes	No
24	2009-10-08	40.5975	PP-MS	MS	6.66301	Male	white	Yes	No
24	2009-03-10	40.0171	PP-MS	MS	6.66301	Male	white	Yes	No
24	2010-01-25	40.8966	PP-MS	MS	6.66301	Male	white	Yes	No
24	2011-12-14	42.781	PP-MS	MS	9.67123	Male	white	Yes	No
24	2017-05-23	48.2197	PP-MS	MS	14.8685	Male	white	Yes	No
25	2009-05-14	54.7242	RR-MS	MS	12.6685	Female	white	Yes	No
26	2010-01-28	51.4093	PP-MS	MS	15.5507	Male	white	No	Yes
26	2010-07-08	51.8501	PP-MS	MS	15.9945	Male	white	No	Yes
27	2009-02-12	26.8665	RR-MS	MS	3.15068	Female	black	NA	NA
27	2010-12-10	28.6906	RR-MS	MS	6.0274	Female	black	NA	NA
28	2009-02-19	38.4969	RR-MS	MS	0.553425	Female	white	NA	NA
29	2009-02-26	45.4942	SP-MS	MS	10.2384	Female	white	NA	NA
30	2009-07-09	33.1787	RR-MS	MS	0.232877	Male	white	Yes	Yes
30	2010-09-10	34.3511	RR-MS	MS	1.40548	Male	white	Yes	Yes
30	2017-01-05	40.6722	RR-MS	MS	7.73151	Male	white	Yes	Yes
31	2010-09-29	50.3347	PP-MS	MS	10.0986	Female	black	No	No
31	2011-04-15	50.8775	PP-MS	MS	10.7945	Female	black	No	No
31	2017-05-10	56.946	PP-MS	MS	16.8685	Female	black	No	No
31	2017-05-11	56.9487	PP-MS	MS	16.8685	Female	black	No	No
32	2009-08-19	53.9733	PP-MS	MS	17.1452	Male	white	Yes	No
32	2016-06-30	60.8364	PP-MS	MS	24.0137	Male	white	Yes	No
32	2017-06-15	61.7954	PP-MS	MS	24.9699	Male	white	Yes	No
32	2017-06-14	61.7926	PP-MS	MS	24.9699	Male	white	Yes	No
33	2010-01-07	49.5407	PP-MS	MS	5.66575	Male	white	Yes	No
34	2009-07-16	55.8419	SP-MS	MS	21.1315	Female	white	Yes	No
34	2017-11-29	64.2142	SP-MS	MS	29.3945	Female	white	Yes	No
34	2017-11-15	64.1759	SP-MS	MS	29.3945	Female	white	Yes	No
35	2009-09-03	52.7653	RR-MS	MS	16.5178	Female	white	NA	NA
36	2009-09-17	32.6715	RR-MS	MS	3.51507	Male	other	Yes	NA
37	2010-09-13	55.05	PP-MS	MS	9.38904	Male	white	Yes	No
37	2011-01-27	55.423	PP-MS	MS	9.76164	Male	white	Yes	No
37	2014-04-10	58.6229	PP-MS	MS	12.9616	Male	white	Yes	No
37	2017-05-25	61.7461	PP-MS	MS	16.0904	Male	white	Yes	No
38	2009-09-28	51.05	RR-MS	MS	0.372603	Female	black	No	Yes
39	2009-10-08	25.0445	RR-MS	MS	NA	Female	white	NA	NA
40	2009-10-21	39.4305	RR-MS	MS	5.85479	Female	black	No	No
41	2009-10-22	37.4251	RR-MS	MS	8.31507	Male	white	No	Yes
41	2010-07-29	38.1923	RR-MS	MS	9.17534	Male	white	No	Yes
41	2011-01-13	38.653	RR-MS	MS	9.54247	Male	white	No	Yes
41	2011-04-14	38.9021	RR-MS	MS	9.79178	Male	white	No	Yes
42	2009-12-09	61.1759	PP-MS	MS	9.33151	Male	white	Yes	No
42	2010-05-18	61.6147	PP-MS	MS	9.90411	Male	white	Yes	No
42	2010-12-08	62.1732	PP-MS	MS	10.4438	Male	white	Yes	No
42	2011-06-02	62.6557	PP-MS	MS	10.926	Male	white	Yes	No
43	2009-11-03	50.4333	SP-MS	MS	1.00548	Male	white	Yes	No
44	2009-12-02	29.8987	RR-MS	MS	2.82466	Female	white	No	Yes
44	2010-06-23	30.4552	RR-MS	MS	3.38082	Female	white	No	Yes
44	2010-10-01	30.729	RR-MS	MS	3.67123	Female	white	No	Yes
45	2014-08-14	64.0308	PP-MS	MS	34.1041	Female	white	Yes	No
45	2015-12-17	65.373	PP-MS	MS	35.463	Female	white	Yes	No
45	2015-12-09	65.3511	PP-MS	MS	35.463	Female	white	Yes	No
46	2016-12-14	53.562	RR-MS	MS	15.137	Male	white	Yes	No
47	2009-09-17	64.8337	SP-MS	MS	32.3616	Female	white	NA	NA
47	2011-03-02	66.2888	SP-MS	MS	33.8164	Female	white	NA	NA
48	2010-01-07	33.4805	RR-MS	MS	0.564384	Female	black	NA	NA
49	2010-01-21	47.4394	RR-MS	MS	7.83288	Male	white	Yes	No
49	2010-04-12	47.6612	RR-MS	MS	7.83288	Male	white	Yes	No
49	2016-09-21	54.1047	RR-MS	MS	14.5315	Male	white	Yes	No
49	2016-09-22	54.1075	RR-MS	MS	14.5315	Male	white	Yes	No
49	2017-01-25	54.4504	RR-MS	MS	14.8767	Male	white	Yes	No
49	2017-09-13	55.0828	RR-MS	MS	15.5096	Male	white	Yes	No
50	2013-01-17	33.4504	RR-MS	MS	13.0082	Female	white	NA	NA
51	2017-03-02	48.1074	RR-MS	MS	7.11781	Female	white	No	Yes
51	2017-03-01	48.1047	RR-MS	MS	7.11781	Female	white	No	Yes
51	2017-10-04	48.6988	RR-MS	MS	7.71233	Female	white	No	Yes
52	2010-03-03	47.0363	PP-MS	MS	5.55068	Female	black	Yes	No
52	2011-03-31	48.1129	PP-MS	MS	5.55068	Female	black	Yes	No
52	2017-05-17	54.2416	PP-MS	MS	12.7616	Female	black	Yes	No
52	2017-05-18	54.2444	PP-MS	MS	12.7616	Female	black	Yes	No
52	2017-11-02	54.7043	PP-MS	MS	13.2247	Female	black	Yes	No
53	2010-03-11	39.7515	RR-MS	MS	4.23836	Male	white	Yes	No
53	2011-02-08	40.6666	RR-MS	MS	5.17808	Male	white	Yes	No
54	2010-03-18	37.3327	RR-MS	MS	0.336986	Male	white	Yes	No
54	2017-01-25	44.1903	RR-MS	MS	7.00822	Male	white	Yes	No
55	2010-03-10	40.3435	RR-MS	MS	7.48767	Male	white	Yes	NA
55	2010-05-18	40.5325	RR-MS	MS	7.72055	Male	white	Yes	NA
55	2017-11-01	47.9897	RR-MS	MS	15.1397	Male	white	Yes	NA
56	2010-03-25	54.245	PP-MS	MS	11.8795	Male	white	Yes	No
56	2011-01-24	55.0807	PP-MS	MS	12.7041	Male	white	Yes	No
57	2010-03-18	39.4558	RR-MS	MS	14.7233	Male	white	No	No
58	2010-03-31	41.9158	RR-MS	MS	1.20548	Female	white	Yes	No
59	2010-04-15	50.4531	RR-MS	MS	0.536986	Male	white	Yes	Yes
60	2010-06-23	65.0609	RR-MS	MS	1.02192	Male	white	Yes	Yes
61	2010-04-28	59.8446	RR-MS	MS	10.2438	Male	white	Yes	No
61	2010-12-09	60.4606	RR-MS	MS	10.8603	Male	white	Yes	No
61	2011-08-10	61.1293	RR-MS	MS	11.474	Male	white	Yes	No
61	2014-09-25	64.2553	RR-MS	MS	14.6192	Male	white	Yes	No
61	2014-09-11	64.217	RR-MS	MS	14.6192	Male	white	Yes	No
61	2016-11-10	66.3813	RR-MS	MS	16.7863	Male	white	Yes	No
61	2016-12-07	66.4552	RR-MS	MS	16.7863	Male	white	Yes	No
62	2010-11-05	51.6304	PP-MS	MS	20.3616	Male	black	Yes	Yes
63	2010-05-12	43.5215	PP-MS	MS	5.86575	Female	white	Yes	No
63	2010-12-16	44.1184	PP-MS	MS	6.46301	Female	white	Yes	No
63	2011-07-01	44.6584	PP-MS	MS	7	Female	white	Yes	No
64	2010-07-01	48.7898	PP-MS	MS	4.00274	Male	white	NA	Yes
65	2010-05-20	29.1019	RR-MS	MS	0.0273973	Female	white	Yes	NA
66	2010-05-17	56.0034	RR-MS	MS	0.838356	Male	black	NA	NA
66	2017-10-12	63.4086	RR-MS	MS	8.24932	Male	black	NA	NA
67	2010-06-16	40.1786	SP-MS	MS	5.96164	Female	white	NA	NA
68	2010-09-09	42.8802	PP-MS	MS	5.11233	Female	black	NA	NA
68	2010-06-24	42.6694	PP-MS	MS	5.11233	Female	black	NA	NA
68	2011-01-14	43.2286	PP-MS	MS	5.67123	Female	black	NA	NA
69	2010-08-19	42.3128	RR-MS	MS	13.1041	Female	white	NA	No
69	2011-02-11	42.7953	RR-MS	MS	13.5863	Female	white	NA	No
69	2011-08-05	43.2745	RR-MS	MS	14.063	Female	white	NA	No
69	2011-08-04	43.2717	RR-MS	MS	14.063	Female	white	NA	No
69	2012-01-12	43.7105	RR-MS	MS	14.5041	Female	white	NA	No
69	2012-06-21	44.1513	RR-MS	MS	14.9452	Female	white	NA	No
69	2012-12-05	44.6085	RR-MS	MS	15.4027	Female	white	NA	No
69	2013-05-09	45.0336	RR-MS	MS	15.8274	Female	white	NA	No
69	2013-10-23	45.4908	RR-MS	MS	16.3041	Female	white	NA	No
69	2013-10-24	45.4935	RR-MS	MS	16.3041	Female	white	NA	No
69	2013-10-30	45.5099	RR-MS	MS	16.3041	Female	white	NA	No
69	2014-04-24	45.9925	RR-MS	MS	16.7863	Female	white	NA	No
69	2014-05-08	46.0308	RR-MS	MS	16.7863	Female	white	NA	No
69	2014-10-09	46.4524	RR-MS	MS	17.2247	Female	white	NA	No
69	2014-10-08	46.4497	RR-MS	MS	17.2247	Female	white	NA	No
69	2015-03-11	46.872	RR-MS	MS	17.6658	Female	white	NA	No
69	2015-10-29	47.5072	RR-MS	MS	18.3014	Female	white	NA	No
69	2016-04-07	47.946	RR-MS	MS	18.7425	Female	white	NA	No
69	2017-05-03	49.0171	RR-MS	MS	19.8137	Female	white	NA	No
70	2010-07-30	60.5291	PP-MS	MS	0.909589	Female	white	NA	NA
71	2010-06-16	44.7077	SP-MS	MS	16.9699	Male	white	NA	NA
72	2010-08-04	42.1239	PP-MS	MS	13.2356	Female	white	No	No
72	2011-03-24	42.7598	PP-MS	MS	13.737	Female	white	No	No
73	2010-11-04	27.4278	RR-MS	MS	8.44658	Male	white	No	No
73	2010-12-01	27.5017	RR-MS	MS	8.44658	Male	white	No	No
74	2010-08-10	68.6091	RR-MS	MS	8.11781	Female	white	NA	NA
75	2010-08-06	49.8282	PP-MS	MS	15.1096	Female	white	Yes	No
75	2011-03-18	50.4422	PP-MS	MS	15.7233	Female	white	Yes	No
75	2011-08-25	50.8802	PP-MS	MS	16.1616	Female	white	Yes	No
75	2014-07-17	53.7735	PP-MS	MS	19.0548	Female	white	Yes	No
75	2016-07-21	55.7844	PP-MS	MS	21.8164	Female	white	Yes	No
75	2016-07-20	55.7817	PP-MS	MS	21.8164	Female	white	Yes	No
76	2017-07-13	29.4333	RR-MS	MS	8.41096	Female	other	Yes	No
77	2010-08-18	26.2307	RR-MS	MS	2	Female	white	Yes	No
77	2015-07-29	31.1759	RR-MS	MS	6.94795	Female	white	Yes	No
78	2010-09-24	37.7817	SP-MS	MS	12.4521	Female	black	No	NA
79	2010-08-26	43.4223	RR-MS	MS	0.364384	Male	white	NA	NA
80	2010-09-28	48.7016	RR-MS	MS	4.62192	Male	white	No	Yes
81	2010-09-03	44.6112	RR-MS	MS	19.0685	Female	white	NA	NA
82	2010-10-07	62.7426	SP-MS	MS	9.3589	Female	white	Yes	Yes
82	2011-04-29	63.3018	SP-MS	MS	9.83288	Female	white	Yes	Yes
82	2012-10-17	64.77	SP-MS	MS	11.3041	Female	white	Yes	Yes
83	2010-10-07	57.3073	PP-MS	MS	18.1699	Male	white	Yes	Yes
83	2011-04-07	57.8063	PP-MS	MS	18.6685	Male	white	Yes	Yes
84	2010-09-15	32.1567	SP-MS	MS	14.6932	Male	white	No	Yes
84	2010-07-29	32.0253	SP-MS	MS	14.6932	Male	white	No	Yes
84	2010-11-09	32.3073	SP-MS	MS	14.8466	Male	white	No	Yes
84	2010-10-13	32.2334	SP-MS	MS	14.8466	Male	white	No	Yes
85	2010-10-14	58.8172	PP-MS	MS	12.2959	Male	white	Yes	Yes
85	2011-05-12	59.3929	PP-MS	MS	12.8712	Male	white	Yes	Yes
85	2011-09-08	59.7187	PP-MS	MS	13.2	Male	white	Yes	Yes
86	2010-10-14	46.9268	RR-MS	MS	0.164384	Female	white	No	No
87	2010-10-26	28.8747	SP-MS	MS	2	Male	other	NA	NA
87	2010-11-01	28.8911	SP-MS	MS	2	Male	other	NA	NA
87	2011-01-14	29.0943	SP-MS	MS	2.23562	Male	other	NA	NA
88	2010-12-02	64.2717	PP-MS	MS	17.3507	Female	white	NA	NA
89	2010-12-01	65.3183	PP-MS	MS	9.42466	Female	black	Yes	No
89	2011-06-24	65.8802	PP-MS	MS	9.9863	Female	black	Yes	No
89	2014-11-20	69.2881	PP-MS	MS	13.3589	Female	black	Yes	No
90	2010-12-09	36.2334	PP-MS	MS	4.44384	Female	other	NA	NA
91	2010-12-09	57.655	SP-MS	MS	41.6822	Female	white	No	NA
92	2010-12-15	63.6468	SP-MS	MS	39.4849	Male	black	Yes	No
92	2011-07-07	64.206	SP-MS	MS	40.0438	Male	black	Yes	No
92	2012-01-11	64.7187	SP-MS	MS	40.5452	Male	black	Yes	No
92	2012-01-12	64.7215	SP-MS	MS	40.5452	Male	black	Yes	No
92	2012-01-26	64.7598	SP-MS	MS	40.5973	Male	black	Yes	No
92	2012-01-25	64.757	SP-MS	MS	40.5973	Male	black	Yes	No
92	2012-04-05	64.9514	SP-MS	MS	40.7918	Male	black	Yes	No
92	2012-06-27	65.1787	SP-MS	MS	41.0192	Male	black	Yes	No
92	2012-12-12	65.6386	SP-MS	MS	41.463	Male	black	Yes	No
92	2012-12-11	65.6359	SP-MS	MS	41.463	Male	black	Yes	No
92	2012-09-19	65.4086	SP-MS	MS	41.463	Male	black	Yes	No
92	2013-01-24	65.757	SP-MS	MS	41.5973	Male	black	Yes	No
92	2013-03-07	65.872	SP-MS	MS	41.5973	Male	black	Yes	No
92	2013-08-14	66.3101	SP-MS	MS	41.9425	Male	black	Yes	No
92	2013-05-30	66.102	SP-MS	MS	41.9425	Male	black	Yes	No
92	2013-12-19	66.6578	SP-MS	MS	42.4986	Male	black	Yes	No
92	2017-05-25	70.0883	SP-MS	MS	45.9288	Male	black	Yes	No
92	2017-05-24	70.0856	SP-MS	MS	45.9288	Male	black	Yes	No
92	2017-11-29	70.603	SP-MS	MS	46.4466	Male	black	Yes	No
93	2010-12-29	60.8248	SP-MS	MS	3.00274	Male	other	NA	NA
94	2011-01-13	56.0198	RR-MS	MS	0.684932	Female	black	Yes	NA
95	2011-01-19	47.6639	PP-MS	MS	13.3507	Female	white	Yes	No
95	2011-07-20	48.1622	PP-MS	MS	13.8521	Female	white	Yes	No
95	2012-01-19	48.6612	PP-MS	MS	14.3644	Female	white	Yes	No
96	2011-01-19	49.3928	PP-MS	MS	14.5616	Female	white	Yes	NA
97	2011-01-20	31.1355	RR-MS	MS	5.5589	Female	black	Yes	Yes
97	2011-05-20	31.464	RR-MS	MS	5.98082	Female	black	Yes	Yes
97	2017-01-11	37.1109	RR-MS	MS	11.5397	Female	black	Yes	Yes
97	2017-01-12	37.1137	RR-MS	MS	11.5397	Female	black	Yes	Yes
98	2011-03-17	18.3217	RR-MS	MS	0.0438356	Male	black	Yes	Yes
98	2017-01-12	24.1466	RR-MS	MS	5.95068	Male	black	Yes	Yes
98	2017-01-19	24.1657	RR-MS	MS	5.95068	Male	black	Yes	Yes
99	2017-01-19	53.6995	RR-MS	MS	42.0767	Male	black	No	No
99	2017-10-05	54.4086	RR-MS	MS	42.789	Male	black	No	No
100	2011-03-31	36.2005	RR-MS	MS	2	Female	white	Yes	Yes
100	2016-03-03	41.1239	RR-MS	MS	6.92603	Female	white	Yes	Yes
100	2017-06-22	42.4278	RR-MS	MS	8.23288	Female	white	Yes	Yes
100	2017-12-07	42.8877	RR-MS	MS	8.69315	Female	white	Yes	Yes
101	2011-10-20	59.861	PP-MS	MS	39.3288	Male	white	Yes	No
102	2011-04-20	23.9322	RR-MS	MS	0.106849	Female	black	NA	No
103	2011-03-03	25.3051	RR-MS	MS	0.271233	Female	white	NA	NA
103	2013-11-06	27.9842	RR-MS	MS	1.76438	Female	white	NA	NA
103	2013-11-07	27.987	RR-MS	MS	1.76438	Female	white	NA	NA
103	2013-11-13	28.0034	RR-MS	MS	1.76438	Female	white	NA	NA
104	2011-04-28	27.3901	SP-MS	MS	1.44658	Male	black	NA	No
104	2015-03-06	31.245	SP-MS	MS	5.30137	Male	black	NA	No
105	2011-05-17	50.2252	SP-MS	MS	10.8082	Male	white	No	Yes
105	2012-01-19	50.8994	SP-MS	MS	11.5589	Male	white	No	Yes
106	2011-05-18	28.9377	Healthy Donor	HD	0	Female	white	Yes	NA
107	2011-06-17	46.6694	PP-MS	MS	0.50137	Male	white	No	No
107	2017-03-02	52.3765	PP-MS	MS	6.21644	Male	white	No	No
107	2017-11-02	53.0473	PP-MS	MS	6.88767	Male	white	No	No
108	2012-01-26	46.2149	PP-MS	MS	20.5863	Female	white	No	No
108	2012-07-11	46.6721	PP-MS	MS	21.0438	Female	white	No	No
109	2011-07-22	52.4579	RR-MS	MS	3.97808	Male	black	Yes	No
109	2011-06-22	52.3758	RR-MS	MS	3.97808	Male	black	Yes	No
110	2011-08-23	38.0773	RR-MS	MS	4	Female	white	No	NA
111	2011-09-13	30.4168	SP-MS	MS	10.0575	Male	white	No	No
112	2011-12-14	45.8877	PP-MS	MS	5.13151	Male	black	Yes	Yes
112	2016-07-28	50.5072	PP-MS	MS	10.0795	Male	black	Yes	Yes
113	2011-09-23	59.3128	SP-MS	MS	13.4137	Female	white	Yes	No
113	2012-09-06	60.2663	SP-MS	MS	14.4877	Female	white	Yes	No
113	2012-03-22	59.8063	SP-MS	MS	14.4877	Female	white	Yes	No
113	2016-10-20	64.3867	SP-MS	MS	18.611	Female	white	Yes	No
113	2016-10-19	64.384	SP-MS	MS	18.611	Female	white	Yes	No
114	2011-12-16	59.8084	PP-MS	MS	2.1863	Female	white	Yes	No
114	2017-08-24	65.4962	PP-MS	MS	8.15342	Female	white	Yes	No
114	2017-08-31	65.5154	PP-MS	MS	8.15342	Female	white	Yes	No
115	2011-09-30	45.8364	RR-MS	MS	0.70411	Female	black	NA	NA
116	2011-10-14	54.8309	PP-MS	MS	4.21096	Female	white	NA	Yes
116	2012-03-15	55.2478	PP-MS	MS	4.70959	Female	white	NA	Yes
116	2015-09-17	58.757	PP-MS	MS	8.21644	Female	white	NA	Yes
117	2011-11-21	36.8911	PP-MS	MS	9.9589	Male	other	Yes	No
117	2012-03-29	37.2423	PP-MS	MS	10.4603	Male	other	Yes	No
117	2012-10-04	37.7598	PP-MS	MS	10.9753	Male	other	Yes	No
118	2011-10-06	47.614	RR-MS	MS	0.638356	Female	black	NA	NA
119	2011-10-14	58.9076	SP-MS	MS	42.3205	Female	white	Yes	No
119	2012-04-12	59.4011	SP-MS	MS	42.937	Female	white	Yes	No
119	2012-11-27	60.0281	SP-MS	MS	43.6	Female	white	Yes	No
119	2012-12-11	60.0664	SP-MS	MS	43.6	Female	white	Yes	No
119	2012-12-12	60.0692	SP-MS	MS	43.6	Female	white	Yes	No
119	2012-11-26	60.0254	SP-MS	MS	43.6	Female	white	Yes	No
119	2013-01-08	60.1438	SP-MS	MS	43.6767	Female	white	Yes	No
119	2013-01-09	60.1465	SP-MS	MS	43.6767	Female	white	Yes	No
119	2013-02-21	60.2642	SP-MS	MS	43.8	Female	white	Yes	No
119	2013-05-23	60.5134	SP-MS	MS	44.0466	Female	white	Yes	No
119	2013-11-19	61.0062	SP-MS	MS	44.5288	Female	white	Yes	No
119	2013-11-20	61.0089	SP-MS	MS	44.5288	Female	white	Yes	No
119	2014-01-16	61.1657	SP-MS	MS	44.7014	Female	white	Yes	No
119	2014-09-11	61.8173	SP-MS	MS	45.3534	Female	white	Yes	No
119	2014-10-30	61.9514	SP-MS	MS	45.4877	Female	white	Yes	No
119	2017-06-29	64.6147	SP-MS	MS	48.1507	Female	white	Yes	No
119	2017-06-28	64.6119	SP-MS	MS	48.1507	Female	white	Yes	No
119	2017-09-21	64.8447	SP-MS	MS	48.3836	Female	white	Yes	No
120	2011-12-16	69.7509	PP-MS	MS	1	Male	black	NA	NA
121	2011-10-13	47.9925	SP-MS	MS	20.2192	Female	white	Yes	Yes
121	2012-03-08	48.3929	SP-MS	MS	20.7014	Female	white	Yes	Yes
121	2013-01-09	49.2341	SP-MS	MS	21.537	Female	white	Yes	Yes
121	2013-01-08	49.2314	SP-MS	MS	21.537	Female	white	Yes	Yes
121	2013-01-23	49.2724	SP-MS	MS	21.537	Female	white	Yes	Yes
121	2013-02-19	49.3464	SP-MS	MS	21.537	Female	white	Yes	Yes
121	2013-01-22	49.2697	SP-MS	MS	21.537	Female	white	Yes	Yes
121	2013-02-20	49.3491	SP-MS	MS	21.7753	Female	white	Yes	Yes
121	2013-04-04	49.4668	SP-MS	MS	21.7753	Female	white	Yes	Yes
121	2013-06-26	49.6941	SP-MS	MS	22.0055	Female	white	Yes	Yes
121	2014-01-14	50.2478	SP-MS	MS	22.5425	Female	white	Yes	Yes
121	2014-01-15	50.2505	SP-MS	MS	22.5425	Female	white	Yes	Yes
121	2014-02-20	50.3491	SP-MS	MS	22.6575	Female	white	Yes	Yes
121	2014-07-09	50.7296	SP-MS	MS	23.0384	Female	white	Yes	Yes
121	2015-01-14	51.2478	SP-MS	MS	23.5562	Female	white	Yes	Yes
122	2011-10-21	53.8473	SP-MS	MS	26.2219	Female	white	No	Yes
122	2012-03-08	54.2259	SP-MS	MS	26.7041	Female	white	No	Yes
123	2011-10-27	49.4223	PP-MS	MS	12.2712	Male	black	Yes	No
123	2012-10-05	50.3621	PP-MS	MS	13.274	Male	black	Yes	No
123	2013-05-16	50.9733	PP-MS	MS	13.8849	Male	black	Yes	No
124	2011-10-20	54.4086	PP-MS	MS	8.47945	Female	white	NA	No
124	2012-11-14	55.4771	PP-MS	MS	9.63014	Female	white	NA	No
124	2017-09-21	60.3292	PP-MS	MS	14.4822	Female	white	NA	No
124	2017-09-20	60.3265	PP-MS	MS	14.4822	Female	white	NA	No
124	2017-11-29	60.5181	PP-MS	MS	14.674	Female	white	NA	No
125	2011-11-03	55.5017	PP-MS	MS	1.63562	Female	white	NA	No
125	2012-05-04	56.0007	PP-MS	MS	2.13973	Female	white	NA	No
125	2015-11-24	59.5592	PP-MS	MS	5.68219	Female	white	NA	No
126	2012-04-26	62.9678	PP-MS	MS	24.3342	Male	white	Yes	Yes
126	2013-11-07	64.5017	PP-MS	MS	25.8658	Male	white	Yes	Yes
127	2011-12-29	64.9535	SP-MS	MS	16.3726	Male	white	Yes	No
127	2012-05-09	65.3128	SP-MS	MS	16.8685	Male	white	Yes	No
127	2017-07-27	70.5291	SP-MS	MS	22.0849	Male	white	Yes	No
127	2017-07-26	70.5264	SP-MS	MS	22.0849	Male	white	Yes	No
128	2012-01-12	49.8392	SP-MS	MS	23.5397	Male	white	Yes	No
129	2011-11-29	53.143	SP-MS	MS	26.4932	Male	white	Yes	No
129	2012-06-21	53.7023	SP-MS	MS	26.9918	Male	white	Yes	No
130	2011-10-27	36.6194	RR-MS	MS	11.8274	Female	white	No	Yes
130	2011-12-08	36.7344	RR-MS	MS	11.8274	Female	white	No	Yes
130	2012-11-15	37.6715	RR-MS	MS	13.0356	Female	white	No	Yes
130	2013-03-07	37.9788	RR-MS	MS	13.1918	Female	white	No	Yes
130	2013-09-11	38.4935	RR-MS	MS	13.7041	Female	white	No	Yes
130	2013-09-12	38.4962	RR-MS	MS	13.7041	Female	white	No	Yes
130	2014-03-12	38.9925	RR-MS	MS	14.2055	Female	white	No	Yes
130	2014-10-16	39.5893	RR-MS	MS	14.7973	Female	white	No	Yes
130	2014-10-15	39.5866	RR-MS	MS	14.7973	Female	white	No	Yes
130	2015-03-12	39.9925	RR-MS	MS	15.2027	Female	white	No	Yes
130	2015-10-07	40.5647	RR-MS	MS	15.7753	Female	white	No	Yes
130	2016-03-17	41.0062	RR-MS	MS	16.2192	Female	white	No	Yes
131	2011-12-13	62.9398	SP-MS	MS	29.3534	Female	white	Yes	No
132	2012-01-13	49.9131	RR-MS	MS	1.83288	Male	white	Yes	No
132	2016-08-18	54.5099	RR-MS	MS	6.50959	Male	white	Yes	No
133	2012-01-05	50.935	PP-MS	MS	4.42192	Female	black	Yes	No
133	2012-06-07	51.3566	PP-MS	MS	4.93973	Female	black	Yes	No
133	2012-11-02	51.7618	PP-MS	MS	4.93973	Female	black	Yes	No
134	2012-05-31	56.039	SP-MS	MS	28.937	Female	white	No	No
134	2013-01-29	56.705	SP-MS	MS	29.5863	Female	white	No	No
134	2013-03-13	56.8228	SP-MS	MS	29.5863	Female	white	No	No
134	2013-02-13	56.7461	SP-MS	MS	29.5863	Female	white	No	No
134	2013-03-12	56.82	SP-MS	MS	29.5863	Female	white	No	No
134	2013-01-30	56.7078	SP-MS	MS	29.5863	Female	white	No	No
134	2013-02-12	56.7434	SP-MS	MS	29.5863	Female	white	No	No
134	2013-07-18	57.1705	SP-MS	MS	30.0685	Female	white	No	No
134	2013-04-25	56.9405	SP-MS	MS	30.0685	Female	white	No	No
134	2014-01-22	57.6858	SP-MS	MS	30.5671	Female	white	No	No
134	2014-01-21	57.6831	SP-MS	MS	30.5671	Female	white	No	No
134	2014-03-14	57.8255	SP-MS	MS	30.7205	Female	white	No	No
134	2014-07-31	58.206	SP-MS	MS	31.1041	Female	white	No	No
134	2015-02-05	58.7242	SP-MS	MS	31.6219	Female	white	No	No
135	2012-03-22	62.3272	PP-MS	MS	38.0932	Female	white	Yes	Yes
135	2012-07-25	62.6694	PP-MS	MS	38.589	Female	white	Yes	Yes
135	2013-01-30	63.1875	PP-MS	MS	39.1068	Female	white	Yes	Yes
135	2016-01-21	66.1602	PP-MS	MS	42.0795	Female	white	Yes	Yes
135	2017-08-10	67.7132	PP-MS	MS	43.6329	Female	white	Yes	Yes
135	2017-08-09	67.7105	PP-MS	MS	43.6329	Female	white	Yes	Yes
136	2012-03-29	52.1431	PP-MS	MS	5.00274	Female	white	NA	No
137	2012-03-08	57.3436	SP-MS	MS	18.5452	Female	white	Yes	Yes
138	2012-05-17	60.4066	PP-MS	MS	8.65479	Female	white	Yes	No
138	2012-08-23	60.6749	PP-MS	MS	9.15342	Female	white	Yes	No
139	2012-05-10	46.1431	PP-MS	MS	1.66849	Male	white	Yes	Yes
139	2012-08-23	46.4305	PP-MS	MS	2.14795	Male	white	Yes	Yes
139	2017-11-09	51.6441	PP-MS	MS	7.3589	Male	white	Yes	Yes
140	2012-03-15	46.0281	RR-MS	MS	20.4904	Female	white	No	No
141	2012-04-19	64.6804	RR-MS	MS	0.268493	Female	white	Yes	No
141	2015-06-04	67.8063	RR-MS	MS	3.50685	Female	white	Yes	No
142	2012-05-24	62.4367	PP-MS	MS	14.7342	Male	white	Yes	No
142	2012-10-31	62.8747	PP-MS	MS	15.2712	Male	white	Yes	No
143	2016-04-07	67.6859	PP-MS	MS	16.274	Male	white	Yes	No
144	2012-08-16	65.8063	RR-MS	MS	17.2712	Female	black	NA	NA
145	2012-05-17	44.7132	SP-MS	MS	24.2712	Male	other	NA	NA
146	2012-03-29	41.6448	RR-MS	MS	5.74795	Female	white	NA	NA
147	2012-07-26	65.8008	PP-MS	MS	9.92329	Male	white	Yes	Yes
147	2013-05-29	66.642	PP-MS	MS	10.9178	Male	white	Yes	Yes
147	2016-06-09	69.6722	PP-MS	MS	13.9479	Male	white	Yes	Yes
148	2012-10-04	45.4579	SP-MS	MS	10.9808	Male	white	Yes	NA
148	2013-02-06	45.8008	SP-MS	MS	11.611	Male	white	Yes	NA
149	2012-06-28	62.7598	PP-MS	MS	3.49041	Male	white	NA	No
150	2012-08-23	65.1431	PP-MS	MS	7.45479	Female	white	Yes	No
151	2012-08-16	36.5017	RR-MS	MS	18.0247	Female	black	Yes	No
151	2016-07-07	40.3922	RR-MS	MS	22.0329	Female	black	Yes	No
151	2017-06-29	41.3703	RR-MS	MS	23.011	Female	black	Yes	No
151	2017-12-07	41.8111	RR-MS	MS	23.4521	Female	black	Yes	No
152	2012-07-19	37.1924	RR-MS	MS	0.805479	Male	white	Yes	Yes
153	2012-09-06	44.0555	RR-MS	MS	4.97808	Female	black	No	No
153	2013-09-26	45.1102	RR-MS	MS	6.20548	Female	black	No	No
154	2012-08-09	53.9487	SP-MS	MS	1.99452	Female	black	Yes	NA
155	2012-09-13	46.4661	PP-MS	MS	8.05479	Female	white	Yes	No
155	2013-01-16	46.809	PP-MS	MS	8.55068	Female	white	Yes	No
155	2013-07-17	47.3073	PP-MS	MS	9.04658	Female	white	Yes	No
156	2012-10-11	57.1458	PP-MS	MS	31.4904	Female	white	Yes	No
156	2013-03-20	57.5845	PP-MS	MS	32.1014	Female	white	Yes	No
156	2016-10-05	61.1294	PP-MS	MS	35.6493	Female	white	Yes	No
156	2016-10-06	61.1321	PP-MS	MS	35.6493	Female	white	Yes	No
157	2012-08-23	30.2581	RR-MS	MS	0.126027	Female	white	NA	NA
158	2013-02-13	53.8748	PP-MS	MS	25.137	Male	white	Yes	NA
158	2012-12-06	53.6852	PP-MS	MS	25.137	Male	white	Yes	NA
159	2012-10-25	50.0253	PP-MS	MS	11.6301	Male	white	No	No
159	2013-02-13	50.3299	PP-MS	MS	12.126	Male	white	No	No
160	2013-01-10	48.7707	SP-MS	MS	20.6767	Male	white	No	No
161	2013-01-23	65.193	PP-MS	MS	6.56986	Female	white	Yes	Yes
162	2013-01-23	52.8775	PP-MS	MS	5.56986	Male	white	Yes	No
162	2013-07-24	53.3758	PP-MS	MS	6.06849	Male	white	Yes	No
162	2016-09-01	56.4826	PP-MS	MS	9.17534	Male	white	Yes	No
162	2017-11-17	57.6934	PP-MS	MS	10.3863	Male	white	Yes	No
162	2017-11-16	57.6906	PP-MS	MS	10.3863	Male	white	Yes	No
163	2012-08-30	33.0856	SP-MS	MS	NA	Female	other	NA	NA
164	2013-03-13	61.4148	PP-MS	MS	8.2	Male	white	Yes	No
165	2012-11-15	50.1787	PP-MS	MS	24.2192	Female	white	Yes	No
165	2013-02-27	50.4641	PP-MS	MS	24.6767	Female	white	Yes	No
166	2012-09-19	18.0089	RR-MS	MS	0.180822	Female	black	No	No
167	2011-05-19	61.1595	SP-MS	MS	23.3973	Female	white	Yes	No
167	2011-11-10	61.6386	SP-MS	MS	24.0877	Female	white	Yes	No
167	2012-05-09	62.1321	SP-MS	MS	24.5644	Female	white	Yes	No
167	2012-05-08	62.1294	SP-MS	MS	24.5644	Female	white	Yes	No
167	2012-08-02	62.3648	SP-MS	MS	24.6603	Female	white	Yes	No
167	2012-05-22	62.1677	SP-MS	MS	24.6603	Female	white	Yes	No
167	2012-05-23	62.1704	SP-MS	MS	24.6603	Female	white	Yes	No
167	2013-04-10	63.0527	SP-MS	MS	25.4849	Female	white	Yes	No
167	2013-01-16	62.8227	SP-MS	MS	25.4849	Female	white	Yes	No
167	2013-04-11	63.0554	SP-MS	MS	25.4849	Female	white	Yes	No
167	2013-05-30	63.1896	SP-MS	MS	25.6411	Female	white	Yes	No
167	2014-01-17	63.8254	SP-MS	MS	26.0438	Female	white	Yes	No
167	2013-10-24	63.5921	SP-MS	MS	26.0438	Female	white	Yes	No
167	2014-05-08	64.1294	SP-MS	MS	26.5808	Female	white	Yes	No
167	2016-11-17	66.6578	SP-MS	MS	29.1096	Female	white	Yes	No
167	2016-11-16	66.655	SP-MS	MS	29.1096	Female	white	Yes	No
167	2017-07-13	67.3101	SP-MS	MS	29.7644	Female	white	Yes	No
167	2017-10-05	67.54	SP-MS	MS	29.9945	Female	white	Yes	No
168	2017-08-24	52.0472	PP-MS	MS	33.5644	Female	white	Yes	Yes
169	2013-11-06	32.4497	RR-MS	MS	1.54247	Female	white	NA	NA
170	2012-12-20	59.6742	SP-MS	MS	21.2767	Female	black	No	Yes
170	2013-04-11	59.9815	SP-MS	MS	21.7945	Female	black	No	Yes
170	2013-10-08	60.4743	SP-MS	MS	22.274	Female	black	No	Yes
170	2013-10-09	60.4771	SP-MS	MS	22.274	Female	black	No	Yes
170	2013-10-23	60.5154	SP-MS	MS	22.274	Female	black	No	Yes
170	2013-10-22	60.5127	SP-MS	MS	22.274	Female	black	No	Yes
170	2013-11-20	60.5921	SP-MS	MS	22.4	Female	black	No	Yes
170	2013-11-19	60.5893	SP-MS	MS	22.4	Female	black	No	Yes
170	2014-01-09	60.7296	SP-MS	MS	22.5397	Female	black	No	Yes
170	2014-06-18	61.1677	SP-MS	MS	22.7726	Female	black	No	Yes
170	2014-04-03	60.9596	SP-MS	MS	22.7726	Female	black	No	Yes
170	2014-10-14	61.4907	SP-MS	MS	23.2904	Female	black	No	Yes
170	2014-10-15	61.4935	SP-MS	MS	23.2904	Female	black	No	Yes
170	2014-11-19	61.5893	SP-MS	MS	23.4027	Female	black	No	Yes
170	2015-03-26	61.9377	SP-MS	MS	23.7507	Female	black	No	Yes
171	2012-12-13	54.3813	PP-MS	MS	0.556164	Male	white	Yes	No
171	2014-05-21	55.8172	PP-MS	MS	2.16438	Male	white	Yes	No
172	2012-11-29	59.998	PP-MS	MS	5.24658	Male	white	Yes	Yes
173	2013-04-18	43.8282	SP-MS	MS	27.2603	Female	white	Yes	No
174	2013-01-03	59.9295	PP-MS	MS	15.3288	Female	white	No	No
174	2013-10-23	60.7317	PP-MS	MS	16.3233	Female	white	No	No
175	2013-01-17	59.8829	SP-MS	MS	25.337	Male	white	Yes	No
175	2013-04-25	60.1513	SP-MS	MS	25.8356	Male	white	Yes	No
175	2013-10-30	60.666	SP-MS	MS	26.3452	Male	white	Yes	No
175	2013-10-29	60.6632	SP-MS	MS	26.3452	Male	white	Yes	No
175	2013-11-13	60.7043	SP-MS	MS	26.3836	Male	white	Yes	No
175	2013-11-12	60.7016	SP-MS	MS	26.3836	Male	white	Yes	No
175	2013-12-11	60.781	SP-MS	MS	26.4603	Male	white	Yes	No
175	2013-12-10	60.7782	SP-MS	MS	26.4603	Male	white	Yes	No
175	2014-01-30	60.9185	SP-MS	MS	26.6	Male	white	Yes	No
175	2014-04-29	61.1622	SP-MS	MS	26.8493	Male	white	Yes	No
175	2014-10-28	61.6605	SP-MS	MS	27.3315	Male	white	Yes	No
175	2014-10-29	61.6632	SP-MS	MS	27.3315	Male	white	Yes	No
175	2014-12-10	61.7782	SP-MS	MS	27.463	Male	white	Yes	No
176	2012-11-29	70.4333	PP-MS	MS	27.737	Male	white	NA	No
176	2013-03-21	70.7406	PP-MS	MS	28.2356	Male	white	NA	No
177	2013-01-03	47.8063	SP-MS	MS	17.4795	Female	white	No	No
177	2013-05-01	48.1294	SP-MS	MS	17.9753	Female	white	No	No
178	2013-01-17	43.067	SP-MS	MS	12.3644	Female	other	Yes	No
179	2012-11-21	33.3074	RR-MS	MS	0.726027	Female	black	No	No
179	2017-11-16	38.2936	RR-MS	MS	6.23288	Female	black	No	No
180	2012-11-26	42.4442	RR-MS	MS	0.268493	Male	black	NA	NA
181	2013-12-10	48.488	PP-MS	MS	18.9562	Male	white	Yes	No
182	2013-01-24	65.1082	SP-MS	MS	37.4411	Female	white	Yes	Yes
182	2013-05-23	65.434	SP-MS	MS	37.9205	Female	white	Yes	Yes
182	2017-09-21	69.7652	SP-MS	MS	42.2521	Female	white	Yes	Yes
182	2017-09-20	69.7625	SP-MS	MS	42.2521	Female	white	Yes	Yes
183	2013-02-06	54.8036	PP-MS	MS	12.4411	Female	white	Yes	No
183	2013-06-05	55.1294	PP-MS	MS	12.937	Female	white	Yes	No
183	2013-12-10	55.6441	PP-MS	MS	13.4548	Female	white	Yes	No
183	2016-12-08	58.6386	PP-MS	MS	16.4466	Female	white	Yes	No
183	2017-11-08	59.5565	PP-MS	MS	17.3671	Female	white	Yes	No
183	2017-11-09	59.5592	PP-MS	MS	17.3671	Female	white	Yes	No
184	2013-01-31	28.2752	RR-MS	MS	0.589041	Female	white	Yes	Yes
184	2013-09-19	28.9076	RR-MS	MS	0.589041	Female	white	Yes	Yes
184	2014-09-03	29.8638	RR-MS	MS	2.25753	Female	white	Yes	Yes
184	2017-01-12	32.2232	RR-MS	MS	4.61918	Female	white	Yes	Yes
185	2013-01-31	30.6886	RR-MS	MS	10.5178	Female	black	No	No
186	2013-03-07	50.3244	SP-MS	MS	17.6932	Male	white	Yes	Yes
186	2013-07-17	50.6858	SP-MS	MS	18.0548	Male	white	Yes	Yes
186	2014-02-20	51.2833	SP-MS	MS	18.6493	Male	white	Yes	Yes
186	2014-02-19	51.2806	SP-MS	MS	18.6493	Male	white	Yes	Yes
187	2013-03-07	55.2669	SP-MS	MS	33.5726	Female	white	Yes	Yes
188	2013-02-14	50.7598	PP-MS	MS	8.55342	Male	white	Yes	No
188	2013-07-17	51.1786	PP-MS	MS	9.04932	Male	white	Yes	No
188	2017-03-09	54.8227	PP-MS	MS	12.6932	Male	white	Yes	No
188	2017-03-08	54.82	PP-MS	MS	12.6932	Male	white	Yes	No
188	2017-11-08	55.4908	PP-MS	MS	13.3644	Male	white	Yes	No
189	2013-01-24	46.8309	PP-MS	MS	6.5726	Male	white	NA	NA
190	2013-04-04	61.5353	PP-MS	MS	10.5945	Female	white	Yes	No
190	2013-08-07	61.8775	PP-MS	MS	11.1096	Female	white	Yes	No
190	2014-02-07	62.3819	PP-MS	MS	11.6219	Female	white	Yes	No
190	2016-02-11	64.3902	PP-MS	MS	13.6219	Female	white	Yes	No
190	2016-08-31	64.9432	PP-MS	MS	14.1781	Female	white	Yes	No
190	2017-02-08	65.3847	PP-MS	MS	14.6192	Female	white	Yes	No
190	2017-02-09	65.3874	PP-MS	MS	14.6192	Female	white	Yes	No
191	2013-04-04	53.7406	SP-MS	MS	24.9973	Female	white	No	No
191	2013-08-07	54.0828	SP-MS	MS	25.4932	Female	white	No	No
191	2014-02-12	54.601	SP-MS	MS	25.9945	Female	white	No	No
191	2014-02-11	54.5982	SP-MS	MS	25.9945	Female	white	No	No
191	2014-03-04	54.6557	SP-MS	MS	26.0658	Female	white	No	No
191	2014-03-05	54.6585	SP-MS	MS	26.0658	Female	white	No	No
191	2014-03-25	54.7132	SP-MS	MS	26.1205	Female	white	No	No
191	2014-05-15	54.8528	SP-MS	MS	26.1205	Female	white	No	No
191	2014-03-26	54.7159	SP-MS	MS	26.1205	Female	white	No	No
191	2014-08-07	55.0828	SP-MS	MS	26.4932	Female	white	No	No
192	2013-02-21	30.3929	RR-MS	MS	0.523288	Female	white	NA	NA
193	2013-02-12	31.0089	PP-MS	MS	4.6274	Male	white	Yes	No
194	2013-04-25	54.2882	SP-MS	MS	32.4356	Female	black	NA	NA
195	2013-04-25	34.3984	RR-MS	MS	1.20822	Female	black	Yes	No
196	2013-05-16	65.0692	SP-MS	MS	23.2164	Male	white	Yes	Yes
196	2013-08-28	65.3539	SP-MS	MS	23.6712	Male	white	Yes	Yes
197	2013-03-26	43.1567	RR-MS	MS	1.36438	Male	white	Yes	No
197	2014-03-26	44.1567	RR-MS	MS	2.4	Male	white	Yes	No
197	2016-11-03	46.7645	RR-MS	MS	5.00822	Male	white	Yes	No
197	2016-11-02	46.7618	RR-MS	MS	5.00822	Male	white	Yes	No
198	2013-06-13	41.4531	PP-MS	MS	23.2521	Male	white	Yes	No
198	2013-09-25	41.7379	PP-MS	MS	23.7479	Male	white	Yes	No
198	2015-09-15	43.7105	PP-MS	MS	25.4932	Male	white	Yes	No
199	2013-08-29	54.6968	SP-MS	MS	15.6685	Male	white	Yes	No
199	2017-06-21	58.5079	SP-MS	MS	19.4822	Male	white	Yes	No
200	2013-05-09	60.2307	PP-MS	MS	4.27671	Male	white	Yes	No
200	2014-04-24	61.1896	PP-MS	MS	5.31233	Male	white	Yes	No
200	2017-12-06	64.8083	PP-MS	MS	8.93425	Male	white	Yes	No
201	2013-05-16	65.6831	PP-MS	MS	18.3041	Male	white	Yes	Yes
201	2013-04-17	65.6037	PP-MS	MS	18.3041	Male	white	Yes	Yes
201	2013-11-07	66.1622	PP-MS	MS	18.863	Male	white	Yes	Yes
202	2013-05-02	31.9569	SP-MS	MS	6.33699	Female	black	Yes	No
202	2012-12-13	31.5729	SP-MS	MS	6.33699	Female	black	Yes	No
202	2013-05-30	32.0335	SP-MS	MS	6.33699	Female	black	Yes	No
202	2014-05-08	32.9733	SP-MS	MS	7.35342	Female	black	Yes	No
202	2016-05-05	34.9651	SP-MS	MS	9.34521	Female	black	Yes	No
202	2016-05-04	34.9624	SP-MS	MS	9.34521	Female	black	Yes	No
203	2013-05-30	60.4614	PP-MS	MS	10.011	Female	white	No	Yes
203	2013-11-07	60.9021	PP-MS	MS	10.5288	Female	white	No	Yes
203	2014-05-07	61.3984	PP-MS	MS	11.0247	Female	white	No	Yes
204	2013-05-09	58.7269	PP-MS	MS	15.3616	Male	black	Yes	Yes
204	2013-06-27	58.8611	PP-MS	MS	15.3616	Male	black	Yes	Yes
204	2014-07-16	59.9131	PP-MS	MS	16.5479	Male	black	Yes	Yes
204	2017-03-02	62.5407	PP-MS	MS	19.1753	Male	black	Yes	Yes
204	2017-08-16	62.9979	PP-MS	MS	19.6356	Male	black	Yes	Yes
205	2013-05-16	65.1732	PP-MS	MS	11.3781	Female	white	Yes	Yes
205	2013-06-20	65.269	PP-MS	MS	11.3781	Female	white	Yes	Yes
205	2013-10-10	65.5756	PP-MS	MS	11.7808	Female	white	Yes	Yes
206	2013-08-29	58.7269	PP-MS	MS	20.6548	Male	white	No	Yes
206	2013-11-21	58.9569	PP-MS	MS	20.6548	Male	white	No	Yes
207	2013-06-13	39.9815	Healthy Donor	HD	0	Female	black	No	No
207	2013-06-21	40.0034	Healthy Donor	HD	0	Female	black	No	No
207	2013-08-01	40.1157	Healthy Donor	HD	0	Female	black	No	No
207	2013-08-02	40.1184	Healthy Donor	HD	0	Female	black	No	No
207	2013-08-08	40.1348	Healthy Donor	HD	0	Female	black	No	No
207	2013-08-22	40.1732	Healthy Donor	HD	0	Female	black	No	No
207	2013-05-29	39.9404	Healthy Donor	HD	0	Female	black	No	No
207	2013-08-23	40.1759	Healthy Donor	HD	0	Female	black	No	No
207	2013-06-06	39.9623	Healthy Donor	HD	0	Female	black	No	No
207	2013-05-17	39.9076	Healthy Donor	HD	0	Female	black	No	No
207	2013-07-16	40.0719	Healthy Donor	HD	0	Female	black	No	No
208	2013-07-18	38.3867	SP-MS	MS	9.41644	Female	black	Yes	No
208	2013-12-05	38.77	SP-MS	MS	9.93425	Female	black	Yes	No
208	2014-06-03	39.2635	SP-MS	MS	10.4137	Female	black	Yes	No
208	2015-10-29	40.6687	SP-MS	MS	11.8329	Female	black	Yes	No
208	2017-07-12	42.3703	SP-MS	MS	13.537	Female	black	Yes	No
209	2013-06-20	35.5106	Healthy Donor	HD	0	Male	white	NA	NA
209	2013-06-19	35.5078	Healthy Donor	HD	0	Male	white	NA	NA
209	2013-07-12	35.5708	Healthy Donor	HD	0	Male	white	NA	NA
209	2013-07-03	35.5462	Healthy Donor	HD	0	Male	white	NA	NA
210	2013-06-20	56.0773	PP-MS	MS	5.47123	Male	white	Yes	No
210	2013-07-18	56.154	PP-MS	MS	5.47123	Male	white	Yes	No
211	2013-07-11	47.9706	PP-MS	MS	9.53151	Female	white	Yes	Yes
211	2013-08-15	48.0664	PP-MS	MS	9.53151	Female	white	Yes	Yes
211	2017-02-08	51.5517	PP-MS	MS	13.1178	Female	white	Yes	Yes
211	2017-07-13	51.976	PP-MS	MS	13.537	Female	white	Yes	Yes
211	2017-07-12	51.9733	PP-MS	MS	13.537	Female	white	Yes	Yes
212	2010-06-24	43.4333	RR-MS	MS	14.3726	Female	white	Yes	Yes
212	2010-07-22	43.5099	RR-MS	MS	14.3726	Female	white	Yes	Yes
212	2010-05-27	43.3566	RR-MS	MS	14.3726	Female	white	Yes	Yes
212	2010-11-10	43.8138	RR-MS	MS	14.8301	Female	white	Yes	Yes
212	2011-06-23	44.4305	RR-MS	MS	15.2932	Female	white	Yes	Yes
212	2011-04-28	44.2772	RR-MS	MS	15.2932	Female	white	Yes	Yes
212	2011-02-03	44.0472	RR-MS	MS	15.2932	Female	white	Yes	Yes
212	2011-10-11	44.7317	RR-MS	MS	15.7479	Female	white	Yes	Yes
212	2012-03-20	45.1705	RR-MS	MS	16.189	Female	white	Yes	Yes
212	2012-05-29	45.3621	RR-MS	MS	16.189	Female	white	Yes	Yes
212	2012-09-13	45.655	RR-MS	MS	16.674	Female	white	Yes	Yes
212	2013-03-14	46.154	RR-MS	MS	17.1123	Female	white	Yes	Yes
212	2013-09-25	46.6879	RR-MS	MS	17.6904	Female	white	Yes	Yes
212	2013-09-19	46.6715	RR-MS	MS	17.6904	Female	white	Yes	Yes
212	2013-09-18	46.6687	RR-MS	MS	17.6904	Female	white	Yes	Yes
212	2014-03-27	47.1896	RR-MS	MS	18.2082	Female	white	Yes	Yes
212	2014-10-08	47.7235	RR-MS	MS	18.7068	Female	white	Yes	Yes
212	2014-10-15	47.7426	RR-MS	MS	18.7068	Female	white	Yes	Yes
212	2014-10-09	47.7262	RR-MS	MS	18.7068	Female	white	Yes	Yes
212	2014-09-25	47.6879	RR-MS	MS	18.7068	Female	white	Yes	Yes
212	2015-02-19	48.091	RR-MS	MS	19.1096	Female	white	Yes	Yes
212	2016-03-16	49.1595	RR-MS	MS	20.1808	Female	white	Yes	Yes
213	2004-05-05	29.1705	RR-MS	MS	1.43014	Female	other	Yes	No
213	2005-04-21	30.1321	RR-MS	MS	2.38904	Female	other	Yes	No
213	2005-05-19	30.2088	RR-MS	MS	2.46575	Female	other	Yes	No
213	2016-02-24	40.9761	RR-MS	MS	13.2411	Female	other	Yes	No
213	2016-02-25	40.9788	RR-MS	MS	13.2411	Female	other	Yes	No
213	2017-04-27	42.1485	RR-MS	MS	14.411	Female	other	Yes	No
213	2017-04-26	42.1458	RR-MS	MS	14.411	Female	other	Yes	No
213	2017-10-05	42.5893	RR-MS	MS	14.8548	Female	other	Yes	No
214	2005-05-09	28.4559	RR-MS	MS	0.230137	Male	white	Yes	Yes
214	2005-06-23	28.5791	RR-MS	MS	0.353425	Male	white	Yes	Yes
214	2005-07-21	28.6558	RR-MS	MS	0.430137	Male	white	Yes	Yes
214	2010-07-08	33.6202	RR-MS	MS	5.32055	Male	white	Yes	Yes
214	2010-06-10	33.5435	RR-MS	MS	5.32055	Male	white	Yes	Yes
214	2010-08-05	33.6968	RR-MS	MS	5.32055	Male	white	Yes	Yes
214	2010-12-02	34.0226	RR-MS	MS	5.8	Male	white	Yes	Yes
214	2011-07-14	34.6366	RR-MS	MS	6.26027	Male	white	Yes	Yes
214	2011-02-24	34.2533	RR-MS	MS	6.26027	Male	white	Yes	Yes
214	2011-05-19	34.4832	RR-MS	MS	6.26027	Male	white	Yes	Yes
214	2011-10-27	34.924	RR-MS	MS	6.70137	Male	white	Yes	Yes
214	2012-06-07	35.5353	RR-MS	MS	7.18082	Male	white	Yes	Yes
214	2012-04-19	35.4012	RR-MS	MS	7.18082	Male	white	Yes	Yes
214	2012-09-26	35.8392	RR-MS	MS	7.61918	Male	white	Yes	Yes
214	2013-03-07	36.2834	RR-MS	MS	8.06575	Male	white	Yes	Yes
214	2013-09-05	36.7817	RR-MS	MS	8.5589	Male	white	Yes	Yes
214	2013-09-04	36.779	RR-MS	MS	8.5589	Male	white	Yes	Yes
214	2014-03-12	37.2971	RR-MS	MS	9.07945	Male	white	Yes	Yes
214	2015-03-12	38.2971	RR-MS	MS	10.0767	Male	white	Yes	Yes
214	2015-09-30	38.8501	RR-MS	MS	10.6301	Male	white	Yes	Yes
214	2016-03-31	39.3492	RR-MS	MS	11.1315	Male	white	Yes	Yes
215	2017-08-03	59.0253	RR-MS	MS	24.6932	Female	white	Yes	Yes
215	2017-07-20	58.987	RR-MS	MS	24.6932	Female	white	Yes	Yes
216	2004-08-19	35.1923	RR-MS	MS	4.88767	Male	white	NA	No
216	2004-09-23	35.2882	RR-MS	MS	4.98356	Male	white	NA	No
216	2004-10-28	35.384	RR-MS	MS	5.07945	Male	white	NA	No
216	2010-07-01	41.0581	RR-MS	MS	10.6795	Male	white	NA	No
216	2010-07-29	41.1348	RR-MS	MS	10.6795	Male	white	NA	No
216	2010-06-03	40.9815	RR-MS	MS	10.6795	Male	white	NA	No
216	2011-02-07	41.6639	RR-MS	MS	11.1397	Male	white	NA	No
216	2010-11-18	41.4415	RR-MS	MS	11.1397	Male	white	NA	No
216	2011-05-10	41.9158	RR-MS	MS	11.6137	Male	white	NA	No
216	2011-07-01	42.0581	RR-MS	MS	11.6137	Male	white	NA	No
216	2011-10-17	42.3538	RR-MS	MS	12.0521	Male	white	NA	No
216	2012-04-05	42.82	RR-MS	MS	12.5205	Male	white	NA	No
216	2012-05-31	42.9733	RR-MS	MS	12.5205	Male	white	NA	No
216	2012-09-11	43.2553	RR-MS	MS	12.9562	Male	white	NA	No
216	2013-03-21	43.7789	RR-MS	MS	13.4795	Male	white	NA	No
216	2013-10-16	44.3511	RR-MS	MS	14.0329	Male	white	NA	No
216	2013-10-10	44.3347	RR-MS	MS	14.0329	Male	white	NA	No
216	2013-10-09	44.332	RR-MS	MS	14.0329	Male	white	NA	No
216	2014-04-16	44.8501	RR-MS	MS	14.5507	Male	white	NA	No
216	2014-10-15	45.3484	RR-MS	MS	15.0493	Male	white	NA	No
216	2014-10-09	45.3319	RR-MS	MS	15.0493	Male	white	NA	No
216	2014-10-08	45.3292	RR-MS	MS	15.0493	Male	white	NA	No
216	2015-03-26	45.7926	RR-MS	MS	15.4932	Male	white	NA	No
216	2015-10-15	46.3484	RR-MS	MS	16.0493	Male	white	NA	No
216	2016-03-17	46.768	RR-MS	MS	16.4712	Male	white	NA	No
217	2017-08-03	32.8474	RR-MS	MS	18.5616	Male	black	NA	NA
217	2017-08-02	32.8447	RR-MS	MS	18.5616	Male	black	NA	NA
218	2016-01-20	37.9021	RR-MS	MS	14.9726	Male	white	NA	No
219	2005-07-18	53.8145	RR-MS	MS	0.923288	Female	white	No	No
219	2005-09-01	53.9377	RR-MS	MS	1.04658	Female	white	No	No
219	2005-09-29	54.0144	RR-MS	MS	1.12329	Female	white	No	No
219	2013-04-04	61.5271	RR-MS	MS	8.58082	Female	white	No	No
219	2013-09-12	61.9678	RR-MS	MS	9.08219	Female	white	No	No
219	2013-09-18	61.9843	RR-MS	MS	9.08219	Female	white	No	No
219	2013-09-11	61.9651	RR-MS	MS	9.08219	Female	white	No	No
219	2016-05-05	64.6119	RR-MS	MS	11.726	Female	white	No	No
219	2016-05-04	64.6092	RR-MS	MS	11.726	Female	white	No	No
219	2017-08-03	65.8583	RR-MS	MS	12.9753	Female	white	No	No
219	2017-08-24	65.9158	RR-MS	MS	12.9753	Female	white	No	No
220	2010-07-08	43.82	RR-MS	MS	7.69041	Male	white	No	No
220	2010-09-02	43.9733	RR-MS	MS	7.69041	Male	white	No	No
220	2010-08-05	43.8966	RR-MS	MS	7.69041	Male	white	No	No
220	2010-12-16	44.2608	RR-MS	MS	8.12877	Male	white	No	No
220	2011-05-31	44.7159	RR-MS	MS	8.58356	Male	white	No	No
220	2011-07-28	44.8747	RR-MS	MS	8.58356	Male	white	No	No
220	2011-03-15	44.5051	RR-MS	MS	8.58356	Male	white	No	No
220	2011-11-22	45.195	RR-MS	MS	9.06301	Male	white	No	No
220	2012-07-12	45.831	RR-MS	MS	9.54795	Male	white	No	No
220	2012-05-17	45.6776	RR-MS	MS	9.54795	Male	white	No	No
220	2012-10-23	46.1129	RR-MS	MS	9.98356	Male	white	No	No
220	2013-04-18	46.5982	RR-MS	MS	10.4685	Male	white	No	No
220	2013-10-30	47.1321	RR-MS	MS	11.0027	Male	white	No	No
220	2014-04-16	47.5927	RR-MS	MS	11.463	Male	white	No	No
220	2014-10-29	48.1294	RR-MS	MS	12	Male	white	No	No
220	2014-10-30	48.1321	RR-MS	MS	12	Male	white	No	No
220	2015-02-18	48.4366	RR-MS	MS	12.3068	Male	white	No	No
220	2015-10-28	49.1266	RR-MS	MS	12.9973	Male	white	No	No
220	2016-04-20	49.6037	RR-MS	MS	13.4767	Male	white	No	No
221	2010-06-03	39.9897	RR-MS	MS	7.05753	Female	white	Yes	Yes
221	2010-07-28	40.1403	RR-MS	MS	7.05753	Female	white	Yes	Yes
221	2010-07-01	40.0664	RR-MS	MS	7.05753	Female	white	Yes	Yes
221	2010-11-17	40.4469	RR-MS	MS	7.51507	Female	white	Yes	Yes
221	2011-02-09	40.6776	RR-MS	MS	7.51507	Female	white	Yes	Yes
221	2011-05-06	40.913	RR-MS	MS	7.98082	Female	white	Yes	Yes
221	2011-07-01	41.0664	RR-MS	MS	7.98082	Female	white	Yes	Yes
221	2011-10-19	41.3675	RR-MS	MS	8.43562	Female	white	Yes	Yes
221	2012-05-30	41.9788	RR-MS	MS	8.91781	Female	white	Yes	Yes
221	2012-04-12	41.8474	RR-MS	MS	8.91781	Female	white	Yes	Yes
221	2012-09-28	42.3101	RR-MS	MS	9.38082	Female	white	Yes	Yes
221	2013-03-28	42.8063	RR-MS	MS	9.87671	Female	white	Yes	Yes
221	2013-09-26	43.3046	RR-MS	MS	10.3753	Female	white	Yes	Yes
221	2013-09-25	43.3018	RR-MS	MS	10.3753	Female	white	Yes	Yes
221	2013-10-02	43.321	RR-MS	MS	10.3753	Female	white	Yes	Yes
221	2014-03-20	43.7844	RR-MS	MS	10.8548	Female	white	Yes	Yes
221	2014-10-15	44.3566	RR-MS	MS	11.4466	Female	white	Yes	Yes
221	2014-10-16	44.3593	RR-MS	MS	11.4466	Female	white	Yes	Yes
221	2014-10-22	44.3758	RR-MS	MS	11.4466	Female	white	Yes	Yes
221	2015-04-02	44.82	RR-MS	MS	11.8904	Female	white	Yes	Yes
221	2015-10-21	45.373	RR-MS	MS	12.4438	Female	white	Yes	Yes
221	2016-03-02	45.7351	RR-MS	MS	12.8082	Female	white	Yes	Yes
222	2010-09-09	41.8392	RR-MS	MS	10.7945	Male	white	Yes	Yes
222	2010-08-12	41.7625	RR-MS	MS	10.7945	Male	white	Yes	Yes
222	2010-07-15	41.6859	RR-MS	MS	10.7945	Male	white	Yes	Yes
222	2011-01-06	42.1656	RR-MS	MS	11.274	Male	white	Yes	Yes
222	2011-08-17	42.7762	RR-MS	MS	11.7342	Male	white	Yes	Yes
222	2011-06-22	42.6229	RR-MS	MS	11.7342	Male	white	Yes	Yes
222	2011-12-08	43.0856	RR-MS	MS	12.1945	Male	white	Yes	Yes
222	2012-05-17	43.5244	RR-MS	MS	12.6356	Male	white	Yes	Yes
222	2012-07-12	43.6777	RR-MS	MS	12.6356	Male	white	Yes	Yes
222	2012-10-25	43.9651	RR-MS	MS	13.0767	Male	white	Yes	Yes
222	2013-04-11	44.4258	RR-MS	MS	13.537	Male	white	Yes	Yes
222	2013-10-17	44.9432	RR-MS	MS	14.0521	Male	white	Yes	Yes
222	2013-10-16	44.9405	RR-MS	MS	14.0521	Male	white	Yes	Yes
222	2014-03-26	45.382	RR-MS	MS	14.4932	Male	white	Yes	Yes
222	2014-12-04	46.0746	RR-MS	MS	15.1836	Male	white	Yes	Yes
222	2014-12-03	46.0719	RR-MS	MS	15.1836	Male	white	Yes	Yes
222	2015-04-01	46.3984	RR-MS	MS	15.5096	Male	white	Yes	Yes
222	2015-10-14	46.935	RR-MS	MS	16.0466	Male	white	Yes	Yes
222	2016-04-13	47.4313	RR-MS	MS	16.5452	Male	white	Yes	Yes
223	2010-07-21	54.768	RR-MS	MS	8.06027	Female	white	No	No
223	2011-03-30	55.4586	RR-MS	MS	8.54247	Female	white	No	No
223	2011-08-17	55.8419	RR-MS	MS	9.00274	Female	white	No	No
223	2011-06-30	55.7105	RR-MS	MS	9.00274	Female	white	No	No
223	2011-12-05	56.143	RR-MS	MS	9.43562	Female	white	No	No
223	2012-07-16	56.7543	RR-MS	MS	9.90137	Female	white	No	No
223	2012-05-23	56.6065	RR-MS	MS	9.90137	Female	white	No	No
223	2012-11-05	57.0609	RR-MS	MS	10.3562	Female	white	No	No
223	2013-04-25	57.5298	RR-MS	MS	10.8247	Female	white	No	No
223	2013-10-10	57.9897	RR-MS	MS	11.2822	Female	white	No	No
223	2013-10-09	57.987	RR-MS	MS	11.2822	Female	white	No	No
223	2014-04-02	58.4668	RR-MS	MS	11.7616	Female	white	No	No
223	2014-04-03	58.4695	RR-MS	MS	11.7616	Female	white	No	No
223	2014-10-22	59.0226	RR-MS	MS	12.3178	Female	white	No	No
223	2014-10-23	59.0253	RR-MS	MS	12.3178	Female	white	No	No
223	2015-04-02	59.4668	RR-MS	MS	12.7616	Female	white	No	No
223	2015-10-15	60.0034	RR-MS	MS	13.2986	Female	white	No	No
223	2016-04-21	60.5189	RR-MS	MS	13.8164	Female	white	No	No
224	2010-07-06	37.5216	RR-MS	MS	4.96712	Female	white	NA	NA
225	2010-07-08	61.6366	PP-MS	MS	1.52877	Male	white	Yes	No
225	2017-02-08	68.2259	PP-MS	MS	8.18356	Male	white	Yes	No
225	2017-01-19	68.1712	PP-MS	MS	8.18356	Male	white	Yes	No
225	2017-08-16	68.7434	PP-MS	MS	8.75616	Male	white	Yes	No
225	2017-09-13	68.82	PP-MS	MS	8.75616	Male	white	Yes	No
226	2010-11-19	51.3128	SP-MS	MS	23.3781	Male	white	Yes	No
226	2010-09-24	51.1595	SP-MS	MS	23.3781	Male	white	Yes	No
226	2010-10-29	51.2553	SP-MS	MS	23.3781	Male	white	Yes	No
226	2011-03-11	51.6201	SP-MS	MS	23.8384	Male	white	Yes	No
226	2011-08-26	52.0801	SP-MS	MS	24.2986	Male	white	Yes	No
226	2011-06-03	51.8501	SP-MS	MS	24.2986	Male	white	Yes	No
226	2013-05-09	53.7817	SP-MS	MS	26.0027	Male	white	Yes	No
226	2013-10-23	54.2389	SP-MS	MS	26.4603	Male	white	Yes	No
226	2014-10-22	55.2361	SP-MS	MS	27.4767	Male	white	Yes	No
226	2014-10-23	55.2389	SP-MS	MS	27.4767	Male	white	Yes	No
227	2007-02-12	33.2093	RR-MS	MS	NA	Female	white	No	Yes
228	2011-03-29	42.4695	RR-MS	MS	3.12055	Male	white	Yes	No
228	2011-04-21	42.5325	RR-MS	MS	3.12055	Male	white	Yes	No
228	2011-06-24	42.7077	RR-MS	MS	3.27945	Male	white	Yes	No
228	2011-07-29	42.8036	RR-MS	MS	3.27945	Male	white	Yes	No
228	2011-05-26	42.6283	RR-MS	MS	3.27945	Male	white	Yes	No
228	2011-11-10	43.0883	RR-MS	MS	3.73973	Male	white	Yes	No
228	2012-05-10	43.5846	RR-MS	MS	4.2	Male	white	Yes	No
228	2012-04-26	43.5463	RR-MS	MS	4.2	Male	white	Yes	No
228	2012-06-21	43.6996	RR-MS	MS	4.2	Male	white	Yes	No
228	2012-02-02	43.3163	RR-MS	MS	4.2	Male	white	Yes	No
228	2012-10-04	43.987	RR-MS	MS	4.6411	Male	white	Yes	No
228	2013-05-09	44.5818	RR-MS	MS	5.23562	Male	white	Yes	No
228	2013-10-23	45.039	RR-MS	MS	5.67671	Male	white	Yes	No
228	2013-10-16	45.0199	RR-MS	MS	5.67671	Male	white	Yes	No
228	2013-10-17	45.0226	RR-MS	MS	5.67671	Male	white	Yes	No
228	2014-04-24	45.5407	RR-MS	MS	6.17534	Male	white	Yes	No
228	2014-04-17	45.5216	RR-MS	MS	6.17534	Male	white	Yes	No
228	2014-10-23	46.039	RR-MS	MS	6.70959	Male	white	Yes	No
228	2014-10-29	46.0555	RR-MS	MS	6.70959	Male	white	Yes	No
228	2014-10-22	46.0363	RR-MS	MS	6.70959	Male	white	Yes	No
228	2015-03-12	46.423	RR-MS	MS	7.07671	Male	white	Yes	No
228	2015-10-22	47.0363	RR-MS	MS	7.69041	Male	white	Yes	No
228	2016-03-31	47.4751	RR-MS	MS	8.13151	Male	white	Yes	No
229	2011-06-16	26.5791	RR-MS	MS	8.58356	Female	white	NA	No
230	2016-10-26	51.5619	RR-MS	MS	19.7096	Female	black	Yes	No
230	2016-10-27	51.5647	RR-MS	MS	19.7096	Female	black	Yes	No
231	2004-03-04	28.3546	RR-MS	MS	0.945205	Male	white	Yes	No
231	2004-04-01	28.4313	RR-MS	MS	1.02192	Male	white	Yes	No
231	2004-04-29	28.5079	RR-MS	MS	1.09863	Male	white	Yes	No
231	2006-03-04	30.3546	RR-MS	MS	2.23288	Male	white	Yes	No
231	2005-12-01	30.0993	RR-MS	MS	2.23288	Male	white	Yes	No
232	2004-01-15	45.1164	RR-MS	MS	0.290411	Female	white	Yes	Yes
232	2003-06-30	44.5735	RR-MS	MS	0.290411	Female	white	Yes	Yes
232	2004-02-19	45.2122	RR-MS	MS	0.386301	Female	white	Yes	Yes
232	2004-03-18	45.2889	RR-MS	MS	0.463014	Female	white	Yes	Yes
232	2016-02-25	57.2286	RR-MS	MS	12.411	Female	white	Yes	Yes
232	2016-03-03	57.2478	RR-MS	MS	12.411	Female	white	Yes	Yes
232	2017-03-15	58.2806	RR-MS	MS	13.463	Female	white	Yes	Yes
233	2016-03-02	47.6229	RR-MS	MS	10.8438	Female	white	No	No
233	2016-03-03	47.6257	RR-MS	MS	10.8438	Female	white	No	No
233	2017-03-01	48.6202	RR-MS	MS	11.8411	Female	white	No	No
233	2017-03-02	48.6229	RR-MS	MS	11.8411	Female	white	No	No
234	2013-09-19	44.2608	SP-MS	MS	26.5616	Female	white	Yes	No
234	2014-01-15	44.5845	SP-MS	MS	27.0575	Female	white	Yes	No
235	2013-05-28	37.7351	Healthy Donor	HD	0	Female	black	No	No
235	2013-07-25	37.8939	Healthy Donor	HD	0	Female	black	No	No
235	2013-05-21	37.716	Healthy Donor	HD	0	Female	black	No	No
235	2013-06-05	37.757	Healthy Donor	HD	0	Female	black	No	No
235	2013-05-29	37.7379	Healthy Donor	HD	0	Female	black	No	No
235	2014-08-28	38.987	Healthy Donor	HD	0	Female	black	No	No
235	2015-11-12	40.1951	Healthy Donor	HD	0	Female	black	No	No
236	2014-08-07	45.3867	Healthy Donor	HD	0	Female	white	No	No
236	2013-08-01	44.3703	Healthy Donor	HD	0	Female	white	No	No
236	2013-10-02	44.54	Healthy Donor	HD	0	Female	white	No	No
236	2013-09-25	44.5209	Healthy Donor	HD	0	Female	white	No	No
236	2013-09-26	44.5236	Healthy Donor	HD	0	Female	white	No	No
237	2013-09-05	56.8173	PP-MS	MS	16.5918	Female	white	Yes	No
237	2014-02-05	57.2368	PP-MS	MS	17.1068	Female	white	Yes	No
238	2013-09-19	33.7981	Healthy Donor	HD	0	Male	white	Yes	No
238	2013-09-25	33.8145	Healthy Donor	HD	0	Male	white	Yes	No
238	2013-08-08	33.6831	Healthy Donor	HD	0	Male	white	Yes	No
238	2013-09-18	33.7954	Healthy Donor	HD	0	Male	white	Yes	No
238	2014-08-15	34.7023	Healthy Donor	HD	0	Male	white	Yes	No
238	2015-11-12	35.9459	Healthy Donor	HD	0	Male	white	Yes	No
239	2013-08-08	59.9815	PP-MS	MS	5.60548	Female	white	Yes	No
239	2013-09-05	60.0582	PP-MS	MS	5.60548	Female	white	Yes	No
239	2014-02-12	60.4969	PP-MS	MS	6.12055	Female	white	Yes	No
239	2016-09-29	63.1239	PP-MS	MS	8.74795	Female	white	Yes	No
239	2017-10-25	64.1951	PP-MS	MS	9.82192	Female	white	Yes	No
239	2017-10-26	64.1978	PP-MS	MS	9.82192	Female	white	Yes	No
240	2013-08-08	38.6968	Healthy Donor	HD	0	Female	NA	NA	NA
241	2014-03-13	54.9432	SP-MS	MS	22.211	Female	white	NA	NA
242	2013-08-14	56.2005	Healthy Donor	HD	0	Male	white	Yes	No
242	2013-08-22	56.2224	Healthy Donor	HD	0	Male	white	Yes	No
242	2014-09-18	57.2964	Healthy Donor	HD	0	Male	white	Yes	No
242	2014-09-11	57.2772	Healthy Donor	HD	0	Male	white	Yes	No
242	2016-08-18	59.2115	Healthy Donor	HD	0	Male	white	Yes	No
242	2016-09-15	59.2882	Healthy Donor	HD	0	Male	white	Yes	No
243	2013-09-06	50.3922	PP-MS	MS	2.93151	Female	white	Yes	Yes
244	2013-08-29	57.5401	PP-MS	MS	18.5753	Male	white	Yes	No
244	2014-01-23	57.9432	PP-MS	MS	19.074	Male	white	Yes	No
245	2013-11-21	54.54	SP-MS	MS	28.7151	Female	white	Yes	Yes
246	2014-04-02	36.4312	PP-MS	MS	12.2575	Male	white	No	No
247	2013-12-12	52.9151	SP-MS	MS	12.4603	Female	white	Yes	No
247	2014-05-14	53.3347	SP-MS	MS	12.9589	Female	white	Yes	No
248	2013-12-19	55.6715	PP-MS	MS	10.8959	Male	white	Yes	No
248	2014-05-20	56.0883	PP-MS	MS	11.3918	Male	white	Yes	No
248	2016-12-01	58.6222	PP-MS	MS	13.9233	Male	white	Yes	No
248	2016-11-30	58.6194	PP-MS	MS	13.9233	Male	white	Yes	No
248	2017-06-15	59.1595	PP-MS	MS	14.463	Male	white	Yes	No
249	2013-12-05	50.8823	PP-MS	MS	1.59726	Male	white	Yes	No
249	2013-12-19	50.9206	PP-MS	MS	1.59726	Male	white	Yes	No
249	2014-05-22	51.3429	PP-MS	MS	2.05753	Male	white	Yes	No
250	2014-01-16	59.976	PP-MS	MS	23.9616	Male	white	Yes	No
250	2014-06-05	60.3593	PP-MS	MS	24.4411	Male	white	Yes	No
250	2016-12-01	62.8494	PP-MS	MS	26.9315	Male	white	Yes	No
250	2016-11-30	62.8467	PP-MS	MS	26.9315	Male	white	Yes	No
251	2013-12-09	28.1458	PP-MS	MS	4.19726	Female	white	NA	NA
251	2013-12-12	28.154	PP-MS	MS	4.19726	Female	white	NA	NA
252	2014-01-13	64.7652	Healthy Donor	HD	0	Male	white	NA	NA
253	2013-12-19	63.4059	PP-MS	MS	22.9808	Female	white	Yes	No
253	2014-01-30	63.5215	PP-MS	MS	22.9808	Female	white	Yes	No
253	2014-08-13	64.0554	PP-MS	MS	23.6301	Female	white	Yes	No
253	2017-03-30	66.6831	PP-MS	MS	26.2575	Female	white	Yes	No
254	2014-01-23	63.1382	SP-MS	MS	18.9781	Male	white	Yes	No
254	2014-07-02	63.5763	SP-MS	MS	19.5123	Male	white	Yes	No
255	2014-01-13	33.1137	Healthy Donor	HD	0	Male	black	NA	NA
256	2014-01-13	46.2368	Healthy Donor	HD	0	Female	white	No	No
257	2014-01-16	29.4367	RR-MS	MS	7.03288	Male	white	Yes	NA
258	2014-02-14	59.4312	PP-MS	MS	7.04658	Female	white	Yes	Yes
258	2014-07-16	59.8474	PP-MS	MS	7.54247	Female	white	Yes	Yes
258	2015-01-15	60.349	PP-MS	MS	8.04384	Female	white	Yes	Yes
259	2014-01-23	47.4175	PP-MS	MS	3.06301	Female	white	Yes	Yes
259	2014-02-20	47.4942	PP-MS	MS	3.06301	Female	white	Yes	Yes
259	2014-07-23	47.9131	PP-MS	MS	3.5589	Female	white	Yes	Yes
259	2015-01-22	48.4147	PP-MS	MS	4.06027	Female	white	Yes	Yes
259	2017-09-06	51.0363	PP-MS	MS	6.68493	Female	white	Yes	Yes
259	2017-09-07	51.039	PP-MS	MS	6.68493	Female	white	Yes	Yes
260	2014-02-27	56.0582	PP-MS	MS	8.08493	Female	white	No	No
260	2014-07-29	56.4743	PP-MS	MS	8.58082	Female	white	No	No
260	2017-02-09	59.0089	PP-MS	MS	11.1123	Female	white	No	No
260	2017-08-02	59.4853	PP-MS	MS	11.5918	Female	white	No	No
261	2014-02-06	61.5572	PP-MS	MS	24.1151	Female	white	Yes	Yes
261	2014-03-06	61.6338	PP-MS	MS	24.1151	Female	white	Yes	Yes
261	2014-08-06	62.0527	PP-MS	MS	24.611	Female	white	Yes	Yes
261	2017-02-23	64.6037	PP-MS	MS	27.1616	Female	white	Yes	Yes
262	2014-02-12	48.3326	PP-MS	MS	7.12055	Male	white	Yes	NA
263	2014-02-14	47.1957	PP-MS	MS	5.12055	Male	white	Yes	No
263	2014-03-20	47.2888	PP-MS	MS	5.12055	Male	white	Yes	No
264	2014-05-22	60.2799	SP-MS	MS	28.1945	Female	white	No	No
264	2014-09-10	60.5838	SP-MS	MS	28.7096	Female	white	No	No
264	2015-03-04	61.0636	SP-MS	MS	29.189	Female	white	No	No
264	2017-06-07	63.3238	SP-MS	MS	31.4521	Female	white	No	No
264	2017-09-13	63.5921	SP-MS	MS	31.7205	Female	white	No	No
264	2017-09-14	63.5948	SP-MS	MS	31.7205	Female	white	No	No
265	2014-05-08	23.4613	Healthy Donor	HD	0	Female	black	NA	NA
265	2014-05-14	23.4777	Healthy Donor	HD	0	Female	black	NA	NA
265	2014-05-21	23.4969	Healthy Donor	HD	0	Female	black	NA	NA
266	2014-03-26	46.1513	Healthy Donor	HD	0	Female	NA	Yes	NA
267	2014-05-08	32.4202	Healthy Donor	HD	0	Male	NA	Yes	No
267	2017-05-04	35.4093	Healthy Donor	HD	0	Male	NA	Yes	No
267	2017-05-18	35.4476	Healthy Donor	HD	0	Male	NA	Yes	No
268	2014-05-01	51.4668	SP-MS	MS	25.2685	Male	white	Yes	No
269	2014-05-29	69.3648	SP-MS	MS	28.4247	Female	NA	Yes	NA
269	2014-08-07	69.5565	SP-MS	MS	28.4247	Female	NA	Yes	NA
270	2014-07-10	49.2197	SP-MS	MS	23.3644	Female	white	Yes	No
270	2014-11-06	49.5455	SP-MS	MS	23.863	Female	white	Yes	No
271	2017-07-20	65.0911	SP-MS	MS	37.5726	Female	white	Yes	No
272	2014-07-31	63.4771	SP-MS	MS	32.4466	Male	white	Yes	No
272	2014-12-03	63.8193	SP-MS	MS	32.9452	Male	white	Yes	No
272	2014-12-04	63.822	SP-MS	MS	32.9452	Male	white	Yes	No
272	2017-06-28	66.3867	SP-MS	MS	35.5123	Male	white	Yes	No
273	2014-06-04	54.82	RR-MS	MS	0.175342	Male	black	Yes	No
273	2014-06-05	54.8227	RR-MS	MS	0.175342	Male	black	Yes	No
273	2016-04-07	56.6612	RR-MS	MS	2.01918	Male	black	Yes	No
273	2016-04-21	56.6996	RR-MS	MS	2.01918	Male	black	Yes	No
273	2017-05-25	57.7926	RR-MS	MS	3.15068	Male	black	Yes	No
274	2014-06-12	51.3539	PP-MS	MS	5.36164	Female	black	Yes	No
274	2014-07-17	51.4497	PP-MS	MS	5.36164	Female	black	Yes	No
274	2014-12-18	51.8713	PP-MS	MS	5.87945	Female	black	Yes	No
275	2014-06-13	23.694	Healthy Donor	HD	0	Male	other	NA	NA
276	2014-06-26	44.8528	RR-MS	MS	2.90411	Female	white	Yes	No
276	2014-06-27	44.8555	RR-MS	MS	2.90411	Female	white	Yes	No
276	2014-11-12	45.2334	RR-MS	MS	3.36438	Female	white	Yes	No
276	2014-11-13	45.2361	RR-MS	MS	3.36438	Female	white	Yes	No
276	2014-11-19	45.2525	RR-MS	MS	3.36438	Female	white	Yes	No
276	2014-12-11	45.3128	RR-MS	MS	3.36438	Female	white	Yes	No
276	2016-02-17	46.4969	RR-MS	MS	4.55068	Female	white	Yes	No
276	2016-09-08	47.0554	RR-MS	MS	4.55068	Female	white	Yes	No
277	2014-07-03	64.5133	PP-MS	MS	4.46575	Male	white	Yes	Yes
277	2014-08-14	64.6283	PP-MS	MS	4.46575	Male	white	Yes	Yes
277	2015-01-22	65.0698	PP-MS	MS	5.02192	Male	white	Yes	Yes
277	2017-06-22	67.4832	PP-MS	MS	7.43562	Male	white	Yes	Yes
278	2014-07-10	45.2498	Healthy Donor	HD	0	Male	NA	NA	NA
278	2014-08-15	45.3484	Healthy Donor	HD	0	Male	NA	NA	NA
279	2014-07-17	53.7324	SP-MS	MS	22.5562	Female	white	Yes	No
279	2014-10-09	53.9624	SP-MS	MS	22.5562	Female	white	Yes	No
279	2015-01-14	54.2286	SP-MS	MS	23.0521	Female	white	Yes	No
280	2014-08-13	44.0801	RR-MS	MS	0.389041	Male	white	No	Yes
280	2014-08-14	44.0828	RR-MS	MS	0.389041	Male	white	No	Yes
280	2015-02-13	44.5845	RR-MS	MS	0.893151	Male	white	No	Yes
280	2015-08-20	45.0992	RR-MS	MS	1.40822	Male	white	No	Yes
280	2016-03-03	45.6338	RR-MS	MS	1.94521	Male	white	No	Yes
281	2014-07-31	53.9897	Healthy Donor	HD	0	Male	NA	Yes	No
281	2014-08-15	54.0308	Healthy Donor	HD	0	Male	NA	Yes	No
281	2015-06-10	54.8501	Healthy Donor	HD	0	Male	NA	Yes	No
281	2015-06-18	54.872	Healthy Donor	HD	0	Male	NA	Yes	No
282	2014-08-07	23.54	Healthy Donor	HD	0	Female	NA	NA	NA
283	2014-08-15	43.1704	Healthy Donor	HD	0	Male	black	Yes	No
283	2016-01-28	44.6229	Healthy Donor	HD	0	Male	black	Yes	No
283	2017-04-13	45.831	Healthy Donor	HD	0	Male	black	Yes	No
283	2017-04-20	45.8501	Healthy Donor	HD	0	Male	black	Yes	No
284	2014-09-23	27.0308	Healthy Donor	HD	0	Male	white	Yes	NA
284	2014-09-25	27.0363	Healthy Donor	HD	0	Male	white	Yes	NA
285	2014-09-11	36.551	RR-MS	MS	0.131507	Male	black	No	No
285	2017-09-06	39.5373	RR-MS	MS	3.13973	Male	black	No	No
286	2014-09-11	56.7187	Healthy Donor	HD	0	Female	NA	Yes	No
286	2015-03-12	57.2176	Healthy Donor	HD	0	Female	NA	Yes	No
286	2015-11-19	57.9076	Healthy Donor	HD	0	Female	NA	Yes	No
286	2017-05-03	59.36	Healthy Donor	HD	0	Female	NA	Yes	No
287	2014-09-25	38.2854	RR-MS	MS	10.8247	Female	NA	Yes	No
287	2014-10-09	38.3238	RR-MS	MS	10.8247	Female	NA	Yes	No
287	2016-09-01	40.2198	RR-MS	MS	12.7616	Female	NA	Yes	No
288	2014-09-25	29.3237	RR-MS	MS	0.328767	Female	white	Yes	No
288	2015-02-12	29.7076	RR-MS	MS	0.712329	Female	white	Yes	No
288	2015-10-08	30.3593	RR-MS	MS	1.36438	Female	white	Yes	No
288	2015-12-10	30.5318	RR-MS	MS	1.36438	Female	white	Yes	No
288	2016-09-07	31.2745	RR-MS	MS	2.28219	Female	white	Yes	No
288	2017-11-30	32.5044	RR-MS	MS	3.51233	Female	white	Yes	No
289	2014-10-17	25.0198	Healthy Donor	HD	0	Male	other	No	No
289	2014-10-23	25.0362	Healthy Donor	HD	0	Male	other	No	No
290	2014-10-02	28.1704	Healthy Donor	HD	0	Male	NA	Yes	NA
290	2014-10-30	28.2471	Healthy Donor	HD	0	Male	NA	Yes	NA
291	2014-10-16	62.3429	PP-MS	MS	5.79178	Female	white	Yes	No
291	2014-11-06	62.4004	PP-MS	MS	5.79178	Female	white	Yes	No
291	2015-03-25	62.7817	PP-MS	MS	6.23014	Female	white	Yes	No
291	2017-09-21	65.2745	PP-MS	MS	8.72329	Female	white	Yes	No
292	2014-11-12	60.3292	PP-MS	MS	16.874	Female	white	Yes	No
292	2014-12-11	60.4086	PP-MS	MS	16.874	Female	white	Yes	No
292	2015-05-21	60.8501	PP-MS	MS	17.3945	Female	white	Yes	No
292	2017-10-12	63.2444	PP-MS	MS	19.789	Female	white	Yes	No
292	2017-11-09	63.321	PP-MS	MS	19.789	Female	white	Yes	No
293	2014-12-11	27.7618	Healthy Donor	HD	0	Male	black	NA	NA
293	2014-12-18	27.781	Healthy Donor	HD	0	Male	black	NA	NA
294	2014-11-13	64.5291	PP-MS	MS	21.8795	Male	white	Yes	No
294	2014-12-18	64.6249	PP-MS	MS	21.8795	Male	white	Yes	No
294	2015-06-10	65.102	PP-MS	MS	22.4521	Male	white	Yes	No
294	2015-11-12	65.5263	PP-MS	MS	22.8767	Male	white	Yes	No
295	2014-12-11	40.4086	RR-MS	MS	0.780822	Female	white	Yes	No
295	2014-12-18	40.4278	RR-MS	MS	0.780822	Female	white	Yes	No
295	2016-01-21	41.5188	RR-MS	MS	1.89315	Female	white	Yes	No
295	2016-02-25	41.6147	RR-MS	MS	1.89315	Female	white	Yes	No
295	2017-02-02	42.5544	RR-MS	MS	2.92877	Female	white	Yes	No
296	2015-02-26	37.7761	RR-MS	MS	0.49863	Female	other	Yes	No
296	2016-02-25	38.7707	RR-MS	MS	1.49589	Female	other	Yes	No
297	2015-01-07	47.4914	PP-MS	MS	5.01918	Male	NA	NA	Yes
297	2015-01-09	47.4969	PP-MS	MS	5.01918	Male	NA	NA	Yes
298	2015-12-10	40.6797	SP-MS	MS	21.5397	Female	NA	No	No
299	2015-01-29	58.3025	Healthy Donor	HD	0	Male	white	No	No
299	2015-02-19	58.36	Healthy Donor	HD	0	Male	white	No	No
299	2015-04-16	58.5133	Healthy Donor	HD	0	Male	white	No	No
299	2017-03-09	60.4093	Healthy Donor	HD	0	Male	white	No	No
299	2017-03-23	60.4477	Healthy Donor	HD	0	Male	white	No	No
300	2015-02-19	37.9623	Healthy Donor	HD	0	Female	white	No	No
300	2015-02-26	37.9815	Healthy Donor	HD	0	Female	white	No	No
300	2017-04-13	40.1074	Healthy Donor	HD	0	Female	white	No	No
301	2015-03-20	22.0198	SP-MS	MS	6.06849	Male	NA	Yes	NA
302	2015-03-12	60.9048	Healthy Donor	HD	0	Female	NA	Yes	No
303	2015-02-18	57.3107	Healthy Donor	HD	0	Male	white	Yes	NA
303	2015-02-20	57.3162	Healthy Donor	HD	0	Male	white	Yes	NA
303	2015-03-12	57.3709	Healthy Donor	HD	0	Male	white	Yes	NA
303	2016-01-27	58.2478	Healthy Donor	HD	0	Male	white	Yes	NA
303	2016-01-28	58.2505	Healthy Donor	HD	0	Male	white	Yes	NA
303	2017-03-30	59.4202	Healthy Donor	HD	0	Male	white	Yes	NA
303	2017-04-13	59.4586	Healthy Donor	HD	0	Male	white	Yes	NA
304	2015-02-26	22.3984	Healthy Donor	HD	0	Female	NA	Yes	No
304	2015-03-12	22.4367	Healthy Donor	HD	0	Female	NA	Yes	No
305	2015-02-25	46.3792	Healthy Donor	HD	0	Male	NA	No	No
305	2015-03-26	46.4586	Healthy Donor	HD	0	Male	NA	No	No
305	2016-02-11	47.3382	Healthy Donor	HD	0	Male	NA	No	No
305	2017-04-20	48.5271	Healthy Donor	HD	0	Male	NA	No	No
305	2017-05-04	48.5654	Healthy Donor	HD	0	Male	NA	No	No
306	2015-02-26	51.7488	Healthy Donor	HD	0	Female	NA	Yes	No
306	2016-01-13	52.6256	Healthy Donor	HD	0	Female	NA	Yes	No
306	2016-01-14	52.6284	Healthy Donor	HD	0	Female	NA	Yes	No
307	2015-03-18	44.2943	RR-MS	MS	0.106849	Female	black	Yes	No
307	2015-03-19	44.297	RR-MS	MS	0.106849	Female	black	Yes	No
307	2015-09-17	44.7953	RR-MS	MS	0.608219	Female	black	Yes	No
307	2016-02-25	45.2341	RR-MS	MS	1.04932	Female	black	Yes	No
307	2016-06-23	45.5599	RR-MS	MS	1.37534	Female	black	Yes	No
307	2017-01-25	46.152	RR-MS	MS	1.96712	Female	black	Yes	No
307	2017-01-26	46.1547	RR-MS	MS	1.96712	Female	black	Yes	No
307	2017-09-28	46.8255	RR-MS	MS	2.6411	Female	black	Yes	No
308	2015-04-02	52.5763	Healthy Donor	HD	0	Female	NA	Yes	No
308	2015-05-07	52.6721	Healthy Donor	HD	0	Female	NA	Yes	No
308	2017-04-12	54.6037	Healthy Donor	HD	0	Female	NA	Yes	No
308	2017-04-13	54.6064	Healthy Donor	HD	0	Female	NA	Yes	No
309	2015-04-08	29.4448	Healthy Donor	HD	0	Female	black	No	No
309	2015-04-09	29.4475	Healthy Donor	HD	0	Female	black	No	No
310	2015-04-15	31.7625	Healthy Donor	HD	0	Female	other	Yes	No
310	2015-04-16	31.7652	Healthy Donor	HD	0	Female	other	Yes	No
310	2017-04-13	33.757	Healthy Donor	HD	0	Female	other	Yes	No
310	2017-04-20	33.7762	Healthy Donor	HD	0	Female	other	Yes	No
311	2015-04-15	44.9568	Healthy Donor	HD	0	Male	black	NA	NA
311	2015-04-30	44.9979	Healthy Donor	HD	0	Male	black	NA	NA
311	2016-02-17	45.7981	Healthy Donor	HD	0	Male	black	NA	NA
311	2016-02-18	45.8008	Healthy Donor	HD	0	Male	black	NA	NA
312	2015-04-16	59.9842	PP-MS	MS	6.10411	Female	white	No	No
312	2015-04-30	60.0226	PP-MS	MS	6.10411	Female	white	No	No
313	2015-05-13	56.6968	Healthy Donor	HD	0	Male	black	NA	NA
313	2015-06-11	56.7762	Healthy Donor	HD	0	Male	black	NA	NA
314	2017-05-17	57.6722	PP-MS	MS	7.37808	Female	black	Yes	No
314	2017-05-18	57.6749	PP-MS	MS	7.37808	Female	black	Yes	No
314	2017-11-02	58.1348	PP-MS	MS	7.8411	Female	black	Yes	No
315	2015-05-20	47.9569	PP-MS	MS	3.13425	Male	white	Yes	No
315	2015-06-25	48.0554	PP-MS	MS	3.13425	Male	white	Yes	No
315	2017-04-26	49.8912	PP-MS	MS	5.07123	Male	white	Yes	No
315	2017-04-27	49.8939	PP-MS	MS	5.07123	Male	white	Yes	No
315	2017-10-12	50.3539	PP-MS	MS	5.53425	Male	white	Yes	No
316	2015-05-27	24.1156	Healthy Donor	HD	0	Female	black	Yes	Yes
316	2015-05-28	24.1184	Healthy Donor	HD	0	Female	black	Yes	Yes
317	2015-06-25	32.0144	RR-MS	MS	10.4849	Female	black	Yes	Yes
317	2015-06-30	32.028	RR-MS	MS	10.4849	Female	black	Yes	Yes
318	2015-07-01	33.1293	Healthy Donor	HD	0	Female	white	Yes	No
318	2015-07-02	33.1321	Healthy Donor	HD	0	Female	white	Yes	No
318	2017-03-29	34.872	Healthy Donor	HD	0	Female	white	Yes	No
318	2017-04-20	34.9322	Healthy Donor	HD	0	Female	white	Yes	No
319	2015-07-15	50.0664	RR-MS	MS	0.619178	Female	black	No	No
319	2015-07-16	50.0691	RR-MS	MS	0.619178	Female	black	No	No
319	2016-08-03	51.1184	RR-MS	MS	1.67397	Female	black	No	No
319	2016-08-04	51.1211	RR-MS	MS	1.67397	Female	black	No	No
319	2017-09-07	52.2142	RR-MS	MS	2.76986	Female	black	No	No
319	2017-09-14	52.2334	RR-MS	MS	2.76986	Female	black	No	No
320	2015-07-08	19.6913	Healthy Donor	HD	0	Female	black	NA	NA
320	2015-07-09	19.694	Healthy Donor	HD	0	Female	black	NA	NA
320	2017-07-27	21.7434	Healthy Donor	HD	0	Female	black	NA	NA
321	2015-07-16	24.8364	Healthy Donor	HD	0	Female	black	NA	NA
321	2015-08-27	24.9513	Healthy Donor	HD	0	Female	black	NA	NA
322	2015-08-06	61.4524	PP-MS	MS	8.43562	Male	white	NA	Yes
322	2016-05-10	62.2115	PP-MS	MS	9.20274	Male	white	NA	Yes
322	2016-05-12	62.217	PP-MS	MS	9.20274	Male	white	NA	Yes
323	2015-09-23	56.5729	SP-MS	MS	24.7425	Male	white	Yes	No
323	2015-09-24	56.5756	SP-MS	MS	24.7425	Male	white	Yes	No
324	2015-10-01	23.1485	Healthy Donor	HD	0	Male	white	No	No
324	2017-02-02	24.4888	Healthy Donor	HD	0	Male	white	No	No
324	2017-02-09	24.5079	Healthy Donor	HD	0	Male	white	No	No
325	2015-10-07	44.4579	SP-MS	MS	25.2849	Female	white	Yes	No
325	2015-10-08	44.4606	SP-MS	MS	25.2849	Female	white	Yes	No
325	2016-11-02	45.5291	SP-MS	MS	26.3589	Female	white	Yes	No
325	2016-11-03	45.5318	SP-MS	MS	26.3589	Female	white	Yes	No
325	2017-06-07	46.1239	SP-MS	MS	26.9534	Female	white	Yes	No
326	2015-11-12	24.2662	Healthy Donor	HD	0	Male	other	No	No
327	2015-12-01	48.0992	Healthy Donor	HD	0	Female	white	Yes	No
328	2016-01-06	26.7406	Healthy Donor	HD	0	Male	other	Yes	NA
328	2016-01-07	26.7433	Healthy Donor	HD	0	Male	other	Yes	NA
329	2016-01-07	19.3657	Healthy Donor	HD	0	Male	NA	NA	NA
329	2016-01-14	19.3848	Healthy Donor	HD	0	Male	NA	NA	NA
330	2016-01-07	46.0315	SP-MS	MS	7.59726	Male	black	No	No
330	2016-01-14	46.0507	SP-MS	MS	7.59726	Male	black	No	No
330	2017-01-26	47.0862	SP-MS	MS	8.65205	Male	black	No	No
330	2017-07-13	47.5462	SP-MS	MS	9.11233	Male	black	No	No
331	2016-01-13	40.5901	Healthy Donor	HD	0	Female	black	NA	NA
331	2016-01-14	40.5928	Healthy Donor	HD	0	Female	black	NA	NA
332	2016-01-14	70.2177	Healthy Donor	HD	0	Female	black	Yes	NA
332	2016-01-21	70.2368	Healthy Donor	HD	0	Female	black	Yes	NA
333	2016-02-11	58.2286	PP-MS	MS	15.1205	Female	black	Yes	Yes
333	2016-02-18	58.2478	PP-MS	MS	15.1205	Female	black	Yes	Yes
333	2017-04-12	59.3956	PP-MS	MS	16.2877	Female	black	Yes	Yes
334	2016-02-24	24.4258	Healthy Donor	HD	0	Male	other	No	No
334	2016-03-03	24.4477	Healthy Donor	HD	0	Male	other	No	No
335	2016-05-05	39.5216	RR-MS	MS	3.16164	Female	white	Yes	Yes
335	2017-04-26	40.497	RR-MS	MS	4.15616	Female	white	Yes	Yes
335	2017-05-11	40.538	RR-MS	MS	4.15616	Female	white	Yes	Yes
335	2017-10-11	40.9569	RR-MS	MS	4.61644	Female	white	Yes	Yes
336	2016-03-24	39.9241	RR-MS	MS	0.646575	Male	white	NA	NA
336	2016-03-31	39.9432	RR-MS	MS	0.646575	Male	white	NA	NA
337	2016-04-07	30.872	Healthy Donor	HD	0	Male	black	NA	Yes
338	2016-05-25	59.2964	SP-MS	MS	8.73699	Female	black	Yes	No
338	2017-06-08	60.3347	SP-MS	MS	9.77534	Female	black	Yes	No
339	2016-07-13	71.2991	Healthy Donor	HD	0	Female	NA	Yes	No
339	2016-07-20	71.3183	Healthy Donor	HD	0	Female	NA	Yes	No
340	2016-12-14	41.8111	RR-MS	MS	0.621918	Female	other	No	No
340	2016-12-15	41.8138	RR-MS	MS	0.621918	Female	other	No	No
340	2017-07-27	42.4278	RR-MS	MS	1.23836	Female	other	No	No
340	2017-12-07	42.7919	RR-MS	MS	1.60274	Female	other	No	No
341	2017-05-03	24.3237	Healthy Donor	HD	0	Male	white	No	No
341	2017-05-04	24.3265	Healthy Donor	HD	0	Male	white	No	No
342	2017-05-04	31.7351	RR-MS	MS	0.161644	Female	white	Yes	No
342	2017-05-11	31.7543	RR-MS	MS	0.161644	Female	white	Yes	No
342	2017-10-12	32.1759	RR-MS	MS	0.60274	Female	white	Yes	No

## Sheet: Blood Biomarker Data
Patient	Date of Visit	Age	Diagnosis	MS or HD	WBC	Serum Albumin	Ceruloplasmin	CRP	ESR	Iron	Ferritin	Transferrin	Serum IgG
1	2008-01-31	58.3546	PP-MS	MS	6.91	3.4	NA	NA	7	NA	NA	NA	909
1	2010-06-23	60.7488	PP-MS	MS	11.69	4	26.6	NA	3	83	154	256	834
1	2011-03-23	61.4969	PP-MS	MS	6.86	NA	NA	NA	NA	NA	NA	NA	NA
1	2014-06-26	64.757	PP-MS	MS	6.64	4.3	NA	NA	NA	NA	NA	NA	820
2	2008-01-31	40.0801	RR-MS	MS	7.34	NA	NA	NA	NA	NA	NA	NA	1030
3	2008-05-08	27.9679	RR-MS	MS	5.23	3.5	NA	NA	9	NA	NA	NA	1130
4	2008-04-03	59.7817	PP-MS	MS	8.41	NA	NA	NA	NA	NA	NA	NA	NA
5	2008-06-13	61.2909	PP-MS	MS	6.29	3.4	NA	NA	NA	NA	NA	NA	1190
5	2017-01-19	69.8939	PP-MS	MS	5.814	4.3	24.8	2.1	26	54	29	245	855
5	2017-01-26	69.9131	PP-MS	MS	4.6	4.3	24.8	2.1	26	54	29	245	855
5	2017-11-30	70.7563	PP-MS	MS	6.4	NA	29.2	2	20	82	26	262	NA
6	2008-09-04	44.6058	RR-MS	MS	10.5	NA	NA	NA	NA	NA	NA	NA	970
7	2008-07-21	23.7954	RR-MS	MS	4.97	3.7	NA	NA	2	NA	NA	NA	654
8	2008-09-29	52.5236	RR-MS	MS	3.76	NA	NA	NA	NA	NA	NA	NA	1130
8	2016-03-31	60.0254	RR-MS	MS	4.56	NA	NA	NA	NA	NA	NA	NA	NA
8	2016-03-30	60.0226	RR-MS	MS	4.05	NA	NA	NA	NA	NA	NA	NA	NA
9	2008-10-22	31.2225	RR-MS	MS	5.39	3.9	NA	NA	6	NA	NA	NA	1420
10	2008-10-06	29.0007	RR-MS	MS	4.43	3.9	NA	NA	16	NA	NA	NA	1180
11	2008-12-01	23.9707	RR-MS	MS	16.4	NA	NA	NA	1	NA	NA	NA	1100
11	2016-03-16	31.2588	RR-MS	MS	6.91	NA	23.4	0.3	4	169	26	216	NA
11	2016-03-17	31.2616	RR-MS	MS	6.62	NA	23.4	0.3	4	169	26	216	NA
11	2017-06-29	32.5463	RR-MS	MS	NA	4.4	34.4	0.6	4	64	28	220	776
12	2008-12-01	23.8412	RR-MS	MS	5.87	NA	NA	NA	10	NA	NA	NA	1400
12	2011-04-29	26.2498	RR-MS	MS	5.79	4.4	NA	NA	NA	NA	NA	NA	1320
12	2012-04-06	27.1869	RR-MS	MS	6.36	NA	NA	NA	NA	NA	NA	NA	NA
13	2009-04-22	30.4422	RR-MS	MS	5.92	NA	NA	NA	2	NA	NA	NA	1180
14	2008-12-18	48.822	RR-MS	MS	9.61	NA	NA	NA	2	NA	NA	NA	877
15	2009-01-21	67.8172	RR-MS	MS	7.1	3.8	NA	NA	NA	NA	NA	NA	727
15	2015-10-29	74.5866	RR-MS	MS	7.83	4.1	21.1	NA	NA	81	114	217	632
15	2017-08-31	76.425	RR-MS	MS	7.38	4.5	22	2	13	71	116	216	675
16	2008-09-22	32.7762	RR-MS	MS	6.69	NA	NA	NA	16	NA	NA	NA	NA
17	2008-10-20	49.0774	PP-MS	MS	6.19	NA	NA	NA	2	NA	NA	NA	NA
17	2010-04-09	50.5462	PP-MS	MS	5.71	NA	NA	NA	NA	NA	NA	NA	NA
18	2009-01-16	29.7132	RR-MS	MS	4.87	4.1	NA	NA	12	NA	NA	NA	819
19	2009-02-12	49.36	RR-MS	MS	5.57	4.2	NA	0.27	5	148	837	265	854
20	2009-05-11	57.2307	PP-MS	MS	7.05	3.5	NA	NA	16	NA	NA	NA	1040
20	2010-01-21	57.9295	PP-MS	MS	NA	NA	NA	NA	NA	NA	NA	NA	NA
20	2013-04-11	61.1485	PP-MS	MS	9.35	NA	NA	NA	NA	NA	NA	NA	1060
20	2013-08-21	61.5099	PP-MS	MS	9.19	NA	NA	NA	NA	NA	NA	NA	NA
20	2015-08-12	63.4853	PP-MS	MS	10.25	NA	26.1	NA	NA	72	44	192	979
21	2009-02-26	43.1431	RR-MS	MS	6.28	NA	NA	NA	5	NA	NA	NA	817
22	2010-03-26	67.0637	SP-MS	MS	5.39	NA	NA	NA	NA	NA	NA	NA	NA
22	2009-03-02	65.998	SP-MS	MS	7.11	4	NA	NA	30	NA	NA	NA	754
23	2009-06-12	30.82	RR-MS	MS	6.94	NA	NA	NA	16	NA	NA	NA	NA
24	2009-08-03	40.4168	PP-MS	MS	5.82	NA	NA	NA	2	NA	NA	NA	NA
24	2009-10-08	40.5975	PP-MS	MS	5.72	4.7	NA	NA	NA	NA	NA	NA	831
24	2009-03-10	40.0171	PP-MS	MS	6.91	4.6	NA	NA	2	133	373	264	625
24	2010-01-25	40.8966	PP-MS	MS	8.52	NA	NA	NA	NA	NA	NA	NA	NA
24	2011-12-14	42.781	PP-MS	MS	6.9	4.4	NA	NA	NA	NA	NA	NA	846
24	2017-05-23	48.2197	PP-MS	MS	9.4	4.6	NA	0.4	5	105	60	284	560
25	2009-05-14	54.7242	RR-MS	MS	6.34	3.9	NA	NA	7	NA	NA	NA	768
26	2010-01-28	51.4093	PP-MS	MS	NA	NA	NA	NA	NA	NA	NA	NA	NA
26	2010-07-08	51.8501	PP-MS	MS	4.87	NA	NA	NA	NA	NA	NA	NA	NA
27	2009-02-12	26.8665	RR-MS	MS	12.14	NA	NA	NA	NA	NA	NA	NA	NA
27	2010-12-10	28.6906	RR-MS	MS	11.17	NA	NA	NA	NA	NA	NA	NA	NA
28	2009-02-19	38.4969	RR-MS	MS	6.67	NA	NA	NA	27	NA	NA	NA	NA
29	2009-02-26	45.4942	SP-MS	MS	6.96	NA	NA	NA	5	NA	NA	NA	NA
30	2009-07-09	33.1787	RR-MS	MS	6.53	4.2	NA	NA	5	NA	NA	NA	858
30	2010-09-10	34.3511	RR-MS	MS	6.37	NA	NA	NA	NA	NA	NA	NA	NA
30	2017-01-05	40.6722	RR-MS	MS	5.05	NA	18	0.5	15	96	215	209	NA
31	2010-09-29	50.3347	PP-MS	MS	7.05	NA	NA	NA	NA	NA	NA	NA	1460
31	2011-04-15	50.8775	PP-MS	MS	10.95	NA	NA	NA	NA	NA	NA	NA	NA
31	2017-05-10	56.946	PP-MS	MS	7.84	NA	NA	0.6	14	67	97	280	963
31	2017-05-11	56.9487	PP-MS	MS	6.33	NA	NA	0.6	14	67	97	280	963
32	2009-08-19	53.9733	PP-MS	MS	4.7	4	NA	NA	5	54	NA	205	941
32	2016-06-30	60.8364	PP-MS	MS	3.27	NA	19.3	0.7	13	84	247	206	NA
32	2017-06-15	61.7954	PP-MS	MS	3.54	4.8	31.9	1	14	98	216	239	1018
32	2017-06-14	61.7926	PP-MS	MS	3.2	4.8	31.9	1	14	98	216	239	1018
33	2010-01-07	49.5407	PP-MS	MS	4.67	4.8	NA	NA	NA	NA	NA	NA	1290
34	2009-07-16	55.8419	SP-MS	MS	7.26	NA	NA	NA	NA	NA	NA	NA	NA
34	2017-11-29	64.2142	SP-MS	MS	6.93	4.7	20	0.15	5	60	69	219	850
34	2017-11-15	64.1759	SP-MS	MS	7.46	4.7	20	0.15	5	60	69	219	850
35	2009-09-03	52.7653	RR-MS	MS	5.02	NA	NA	NA	NA	NA	NA	NA	1310
36	2009-09-17	32.6715	RR-MS	MS	7.22	3.9	NA	NA	8	NA	NA	NA	799
37	2010-09-13	55.05	PP-MS	MS	NA	NA	NA	NA	NA	NA	NA	NA	NA
37	2011-01-27	55.423	PP-MS	MS	7.5	NA	NA	NA	NA	NA	NA	NA	NA
37	2014-04-10	58.6229	PP-MS	MS	6.52	4.7	NA	NA	NA	NA	NA	NA	1140
37	2017-05-25	61.7461	PP-MS	MS	6.92	4.9	NA	NA	NA	NA	NA	NA	1068
38	2009-09-28	51.05	RR-MS	MS	4.6	NA	NA	NA	48	NA	NA	NA	1640
39	2009-10-08	25.0445	RR-MS	MS	5.86	NA	NA	NA	6	NA	NA	NA	NA
40	2009-10-21	39.4305	RR-MS	MS	5.4	NA	NA	NA	NA	NA	NA	NA	1350
41	2009-10-22	37.4251	RR-MS	MS	9.14	4.3	NA	NA	NA	NA	NA	NA	1040
41	2010-07-29	38.1923	RR-MS	MS	6.98	NA	NA	NA	NA	NA	NA	NA	NA
41	2011-01-13	38.653	RR-MS	MS	7.76	NA	NA	NA	NA	NA	NA	NA	NA
41	2011-04-14	38.9021	RR-MS	MS	8.43	3.8	NA	NA	NA	NA	NA	NA	912
42	2009-12-09	61.1759	PP-MS	MS	10.69	3.9	NA	NA	NA	NA	NA	NA	775
42	2010-05-18	61.6147	PP-MS	MS	11.47	NA	NA	NA	NA	NA	NA	NA	NA
42	2010-12-08	62.1732	PP-MS	MS	10.12	NA	NA	NA	NA	NA	NA	NA	NA
42	2011-06-02	62.6557	PP-MS	MS	11.65	NA	NA	NA	NA	NA	NA	NA	NA
43	2009-11-03	50.4333	SP-MS	MS	7.54	NA	NA	NA	2	NA	NA	NA	NA
44	2009-12-02	29.8987	RR-MS	MS	9.22	4	NA	NA	NA	NA	NA	NA	1120
44	2010-06-23	30.4552	RR-MS	MS	8.14	NA	NA	NA	NA	NA	NA	NA	NA
44	2010-10-01	30.729	RR-MS	MS	6.92	3.7	NA	NA	NA	NA	NA	NA	910
45	2014-08-14	64.0308	PP-MS	MS	5.54	NA	NA	NA	NA	NA	NA	NA	1059
45	2015-12-17	65.373	PP-MS	MS	7.2	4.1	NA	NA	NA	NA	NA	NA	1097
45	2015-12-09	65.3511	PP-MS	MS	7.67	4.1	NA	NA	NA	NA	NA	NA	1097
46	2016-12-14	53.562	RR-MS	MS	5.51	5	NA	NA	NA	NA	NA	NA	783
47	2009-09-17	64.8337	SP-MS	MS	5.65	NA	NA	NA	NA	NA	NA	NA	NA
47	2011-03-02	66.2888	SP-MS	MS	5.21	NA	NA	NA	NA	NA	NA	NA	NA
48	2010-01-07	33.4805	RR-MS	MS	5.75	NA	NA	NA	13	NA	NA	NA	849
49	2010-01-21	47.4394	RR-MS	MS	5.93	4.7	NA	NA	7	NA	NA	NA	924
49	2010-04-12	47.6612	RR-MS	MS	6.02	NA	NA	NA	NA	NA	NA	NA	NA
49	2016-09-21	54.1047	RR-MS	MS	8.87	4.6	20	0.6	NA	94	190	260	722
49	2016-09-22	54.1075	RR-MS	MS	7.1	4.6	20	0.6	NA	94	190	260	722
49	2017-01-25	54.4504	RR-MS	MS	7.08	NA	18.4	NA	NA	78	225	258	NA
49	2017-09-13	55.0828	RR-MS	MS	6.28	NA	21.6	NA	NA	86	223	264	603
50	2013-01-17	33.4504	RR-MS	MS	11.68	4.4	26.5	1.25	13	55	30	176	661
51	2017-03-02	48.1074	RR-MS	MS	5.19	NA	29.8	3.3	23	46	18	333	1159
51	2017-03-01	48.1047	RR-MS	MS	4.84	NA	29.8	3.3	23	46	18	333	1159
51	2017-10-04	48.6988	RR-MS	MS	7.55	NA	31.8	1.3	18	30	8	365	NA
52	2010-03-03	47.0363	PP-MS	MS	6.21	3.5	30.4	NA	16	57	23	240	1730
52	2011-03-31	48.1129	PP-MS	MS	5.74	NA	NA	NA	NA	NA	NA	NA	NA
52	2017-05-17	54.2416	PP-MS	MS	6.11	4.4	NA	1.7	5	50	26	221	1476
52	2017-05-18	54.2444	PP-MS	MS	5.87	4.4	NA	1.7	5	50	26	221	1476
52	2017-11-02	54.7043	PP-MS	MS	5.16	NA	29.2	2.3	8	118	34	226	NA
53	2010-03-11	39.7515	RR-MS	MS	4.05	4	24.5	NA	2	114	94	247	753
53	2011-02-08	40.6666	RR-MS	MS	3.73	4.3	NA	NA	NA	NA	NA	NA	850
54	2010-03-18	37.3327	RR-MS	MS	6.8	NA	NA	NA	NA	NA	NA	NA	855
54	2017-01-25	44.1903	RR-MS	MS	4.47	NA	NA	NA	NA	NA	NA	NA	1313
55	2010-03-10	40.3435	RR-MS	MS	6.41	NA	25	NA	9	98	185	271	NA
55	2010-05-18	40.5325	RR-MS	MS	5.4	4.5	NA	NA	NA	NA	NA	NA	843
55	2017-11-01	47.9897	RR-MS	MS	4.59	NA	NA	NA	NA	NA	NA	NA	NA
56	2010-03-25	54.245	PP-MS	MS	5.41	NA	18.3	NA	2	96	47	224	1410
56	2011-01-24	55.0807	PP-MS	MS	8.65	NA	NA	NA	NA	NA	NA	NA	NA
57	2010-03-18	39.4558	RR-MS	MS	4.16	NA	25.8	NA	18	114	99	247	1260
58	2010-03-31	41.9158	RR-MS	MS	6.43	NA	25.3	NA	3	62	22	234	NA
59	2010-04-15	50.4531	RR-MS	MS	5.45	NA	NA	NA	NA	NA	NA	NA	1130
60	2010-06-23	65.0609	RR-MS	MS	6.57	3.6	28.6	NA	13	54	68	262	886
61	2010-04-28	59.8446	RR-MS	MS	7.43	4.4	24.9	NA	5	58	576	262	982
61	2010-12-09	60.4606	RR-MS	MS	8.82	NA	NA	NA	NA	NA	NA	NA	NA
61	2011-08-10	61.1293	RR-MS	MS	6.63	NA	NA	NA	NA	NA	NA	NA	NA
61	2014-09-25	64.2553	RR-MS	MS	6.75	4.8	19.6	NA	NA	110	519	247	957
61	2014-09-11	64.217	RR-MS	MS	6.79	4.8	19.6	NA	NA	110	519	247	957
61	2016-11-10	66.3813	RR-MS	MS	8.52	5	19	1	2	103	551	235	1012
61	2016-12-07	66.4552	RR-MS	MS	7.26	5	19	1	2	103	551	235	1012
62	2010-11-05	51.6304	PP-MS	MS	5.16	NA	NA	NA	NA	NA	NA	NA	NA
63	2010-05-12	43.5215	PP-MS	MS	8.73	NA	30.1	NA	10	55	70	293	NA
63	2010-12-16	44.1184	PP-MS	MS	12	NA	NA	NA	NA	NA	NA	NA	NA
63	2011-07-01	44.6584	PP-MS	MS	9.01	NA	NA	NA	NA	NA	NA	NA	NA
64	2010-07-01	48.7898	PP-MS	MS	12.18	NA	29.6	NA	8	41	60	287	810
65	2010-05-20	29.1019	RR-MS	MS	4.65	NA	NA	NA	NA	122	NA	232	726
66	2010-05-17	56.0034	RR-MS	MS	5.89	NA	24.9	NA	13	46	70	236	1290
66	2017-10-12	63.4086	RR-MS	MS	NA	NA	NA	NA	NA	NA	NA	NA	NA
67	2010-06-16	40.1786	SP-MS	MS	8.62	3.9	38.4	NA	25	36	30	276	1210
68	2010-09-09	42.8802	PP-MS	MS	5.92	NA	NA	NA	NA	NA	NA	NA	1720
68	2010-06-24	42.6694	PP-MS	MS	8.07	4	36.1	NA	51	25	8	347	1720
68	2011-01-14	43.2286	PP-MS	MS	8.29	NA	NA	NA	NA	NA	NA	NA	NA
69	2010-08-19	42.3128	RR-MS	MS	5.27	3.6	NA	NA	NA	NA	NA	NA	990
69	2011-02-11	42.7953	RR-MS	MS	4.32	NA	NA	NA	NA	NA	NA	NA	NA
69	2011-08-05	43.2745	RR-MS	MS	6.24	NA	NA	NA	NA	NA	NA	NA	NA
69	2011-08-04	43.2717	RR-MS	MS	5.27	NA	NA	NA	NA	NA	NA	NA	NA
69	2012-01-12	43.7105	RR-MS	MS	4.34	NA	NA	NA	NA	NA	NA	NA	NA
69	2012-06-21	44.1513	RR-MS	MS	5.78	NA	NA	NA	NA	NA	NA	NA	NA
69	2012-12-05	44.6085	RR-MS	MS	4.16	NA	NA	NA	NA	NA	NA	NA	NA
69	2013-05-09	45.0336	RR-MS	MS	6.25	NA	NA	NA	NA	NA	NA	NA	NA
69	2013-10-23	45.4908	RR-MS	MS	3.91	NA	NA	NA	NA	NA	NA	NA	NA
69	2013-10-24	45.4935	RR-MS	MS	3.36	NA	NA	NA	NA	NA	NA	NA	NA
69	2013-10-30	45.5099	RR-MS	MS	3.98	NA	NA	NA	NA	NA	NA	NA	NA
69	2014-04-24	45.9925	RR-MS	MS	5.69	4.6	NA	NA	NA	NA	NA	NA	1466
69	2014-05-08	46.0308	RR-MS	MS	4.27	4.6	NA	NA	NA	NA	NA	NA	1466
69	2014-10-09	46.4524	RR-MS	MS	3.9	NA	NA	NA	NA	NA	NA	NA	NA
69	2014-10-08	46.4497	RR-MS	MS	3.9	NA	NA	NA	NA	NA	NA	NA	NA
69	2015-03-11	46.872	RR-MS	MS	4.49	NA	NA	NA	NA	NA	NA	NA	NA
69	2015-10-29	47.5072	RR-MS	MS	6.2	NA	NA	NA	NA	NA	NA	NA	NA
69	2016-04-07	47.946	RR-MS	MS	4.93	NA	NA	NA	NA	NA	NA	NA	NA
69	2017-05-03	49.0171	RR-MS	MS	5.12	NA	NA	NA	NA	NA	NA	NA	NA
70	2010-07-30	60.5291	PP-MS	MS	7.96	3.8	26.9	NA	9	101	33	259	539
71	2010-06-16	44.7077	SP-MS	MS	7.82	NA	17.3	NA	2	107	230	185	1020
72	2010-08-04	42.1239	PP-MS	MS	4.74	4	24.5	NA	10	144	79	239	924
72	2011-03-24	42.7598	PP-MS	MS	5.92	NA	NA	NA	NA	NA	NA	NA	NA
73	2010-11-04	27.4278	RR-MS	MS	7.16	NA	NA	NA	NA	NA	NA	NA	1090
73	2010-12-01	27.5017	RR-MS	MS	8.4	NA	NA	NA	NA	NA	NA	NA	1090
74	2010-08-10	68.6091	RR-MS	MS	5.56	3.3	NA	1.12	13	NA	NA	NA	748
75	2010-08-06	49.8282	PP-MS	MS	5.73	NA	28.3	NA	13	91	94	297	769
75	2011-03-18	50.4422	PP-MS	MS	6.03	NA	NA	NA	NA	NA	NA	NA	NA
75	2011-08-25	50.8802	PP-MS	MS	5.98	NA	NA	NA	NA	NA	NA	NA	NA
75	2014-07-17	53.7735	PP-MS	MS	5.85	NA	NA	NA	NA	NA	NA	NA	NA
75	2016-07-21	55.7844	PP-MS	MS	NA	NA	NA	NA	NA	NA	NA	NA	NA
75	2016-07-20	55.7817	PP-MS	MS	NA	NA	NA	NA	NA	NA	NA	NA	NA
76	2017-07-13	29.4333	RR-MS	MS	5.28	4.5	NA	0.7	8	43	48	321	1089
77	2010-08-18	26.2307	RR-MS	MS	4.9	3.9	23.5	NA	2	81	37	222	783
77	2015-07-29	31.1759	RR-MS	MS	4.95	4.8	24.6	0.9	4	124	63	225	959
78	2010-09-24	37.7817	SP-MS	MS	8.16	NA	NA	2.62	11	NA	NA	NA	NA
79	2010-08-26	43.4223	RR-MS	MS	5.92	NA	NA	NA	NA	NA	NA	NA	NA
80	2010-09-28	48.7016	RR-MS	MS	5.32	NA	17.3	NA	1	177	249	235	875
81	2010-09-03	44.6112	RR-MS	MS	6.42	NA	NA	NA	NA	NA	NA	NA	758
82	2010-10-07	62.7426	SP-MS	MS	8.9	NA	39.8	NA	14	47	7	357	825
82	2011-04-29	63.3018	SP-MS	MS	9.8	NA	NA	NA	NA	NA	NA	NA	NA
82	2012-10-17	64.77	SP-MS	MS	12.82	NA	NA	NA	NA	NA	NA	NA	NA
83	2010-10-07	57.3073	PP-MS	MS	6.18	NA	35.9	NA	13	69	89	272	721
83	2011-04-07	57.8063	PP-MS	MS	5.1	NA	NA	NA	NA	NA	NA	NA	NA
84	2010-09-15	32.1567	SP-MS	MS	7.3	NA	26.4	NA	8	73	66	277	949
84	2010-07-29	32.0253	SP-MS	MS	7.69	NA	NA	NA	NA	NA	NA	NA	NA
84	2010-11-09	32.3073	SP-MS	MS	7.76	3.9	NA	NA	NA	NA	NA	NA	949
84	2010-10-13	32.2334	SP-MS	MS	6.14	3.9	26.4	NA	8	73	66	277	949
85	2010-10-14	58.8172	PP-MS	MS	8.55	NA	23.9	NA	9	135	248	291	NA
85	2011-05-12	59.3929	PP-MS	MS	8.81	NA	NA	NA	NA	NA	NA	NA	1270
85	2011-09-08	59.7187	PP-MS	MS	9.93	NA	NA	NA	NA	NA	NA	NA	NA
86	2010-10-14	46.9268	RR-MS	MS	6.39	NA	29.3	NA	5	116	93	400	NA
87	2010-10-26	28.8747	SP-MS	MS	5.5	4.2	21.6	NA	2	109	206	247	852
87	2010-11-01	28.8911	SP-MS	MS	7.39	4.2	21.6	NA	2	109	206	247	852
87	2011-01-14	29.0943	SP-MS	MS	3.95	4.3	NA	NA	NA	NA	NA	NA	891
88	2010-12-02	64.2717	PP-MS	MS	7.27	NA	32.5	NA	27	70	47	264	NA
89	2010-12-01	65.3183	PP-MS	MS	9.71	NA	33.2	NA	28	45	132	297	NA
89	2011-06-24	65.8802	PP-MS	MS	9.64	NA	NA	NA	NA	NA	NA	NA	NA
89	2014-11-20	69.2881	PP-MS	MS	5.91	4.3	NA	NA	NA	NA	NA	NA	1094
90	2010-12-09	36.2334	PP-MS	MS	10.39	NA	34.1	NA	36	43	48	283	789
91	2010-12-09	57.655	SP-MS	MS	9.25	NA	25.9	NA	16	80	128	236	NA
92	2010-12-15	63.6468	SP-MS	MS	8.48	NA	37.7	NA	29	67	143	216	1590
92	2011-07-07	64.206	SP-MS	MS	8.6	NA	NA	NA	NA	NA	NA	NA	NA
92	2012-01-11	64.7187	SP-MS	MS	8.24	4.5	NA	NA	NA	NA	NA	NA	2220
92	2012-01-12	64.7215	SP-MS	MS	8.12	4.5	NA	NA	NA	NA	NA	NA	2220
92	2012-01-26	64.7598	SP-MS	MS	11.13	4.5	NA	NA	NA	NA	NA	NA	2220
92	2012-01-25	64.757	SP-MS	MS	10.39	4.5	NA	NA	NA	NA	NA	NA	2220
92	2012-04-05	64.9514	SP-MS	MS	8.08	4.4	NA	NA	NA	NA	NA	NA	1980
92	2012-06-27	65.1787	SP-MS	MS	8.09	NA	NA	NA	NA	NA	NA	NA	NA
92	2012-12-12	65.6386	SP-MS	MS	17.6	4.2	NA	NA	NA	NA	NA	NA	1890
92	2012-12-11	65.6359	SP-MS	MS	8.06	4.2	NA	NA	NA	NA	NA	NA	1890
92	2012-09-19	65.4086	SP-MS	MS	8.72	NA	NA	NA	NA	NA	NA	NA	NA
92	2013-01-24	65.757	SP-MS	MS	8.29	NA	NA	NA	NA	NA	NA	NA	1890
92	2013-03-07	65.872	SP-MS	MS	7.49	NA	NA	NA	NA	NA	NA	NA	NA
92	2013-08-14	66.3101	SP-MS	MS	8.66	NA	NA	NA	NA	NA	NA	NA	NA
92	2013-05-30	66.102	SP-MS	MS	8.07	NA	NA	NA	NA	NA	NA	NA	NA
92	2013-12-19	66.6578	SP-MS	MS	8.9	NA	32.8	NA	NA	62	38	258	NA
92	2017-05-25	70.0883	SP-MS	MS	8.3	4.7	33.4	5.3	23	90	82	222	2186
92	2017-05-24	70.0856	SP-MS	MS	7.61	4.7	33.4	5.3	23	90	82	222	2186
92	2017-11-29	70.603	SP-MS	MS	8.01	NA	39.4	2.6	28	54	80	234	NA
93	2010-12-29	60.8248	SP-MS	MS	5.05	3.7	24.5	NA	10	61	56	212	840
94	2011-01-13	56.0198	RR-MS	MS	5.87	NA	49.1	NA	18	83	NA	272	NA
95	2011-01-19	47.6639	PP-MS	MS	5.95	4.2	27.7	NA	12	95	6	319	1120
95	2011-07-20	48.1622	PP-MS	MS	5.45	NA	NA	NA	NA	NA	NA	NA	NA
95	2012-01-19	48.6612	PP-MS	MS	6.01	NA	NA	NA	NA	NA	NA	NA	NA
96	2011-01-19	49.3928	PP-MS	MS	7.1	3.8	24.7	NA	3	128	68	189	661
97	2011-01-20	31.1355	RR-MS	MS	7.86	NA	31.8	NA	9	36	29	283	919
97	2011-05-20	31.464	RR-MS	MS	10.08	NA	NA	NA	NA	NA	NA	NA	NA
97	2017-01-11	37.1109	RR-MS	MS	8.7	5	21.2	3	5	33	28	260	987
97	2017-01-12	37.1137	RR-MS	MS	8.98	5	21.2	3	5	33	28	260	987
98	2011-03-17	18.3217	RR-MS	MS	3.6	NA	20	NA	2	66	54	246	NA
98	2017-01-12	24.1466	RR-MS	MS	3.98	4.9	18.2	0.2	4	62	121	204	797
98	2017-01-19	24.1657	RR-MS	MS	7.01	4.9	18.2	0.2	4	62	121	204	797
99	2017-01-19	53.6995	RR-MS	MS	4.8	4.7	NA	NA	NA	NA	NA	NA	1981
99	2017-10-05	54.4086	RR-MS	MS	5.33	NA	30	4.3	16	50	86	236	NA
100	2011-03-31	36.2005	RR-MS	MS	5.47	NA	30	NA	5	102	85	212	805
100	2016-03-03	41.1239	RR-MS	MS	4.06	NA	NA	NA	NA	NA	NA	NA	NA
100	2017-06-22	42.4278	RR-MS	MS	5.98	NA	34.3	0.3	5	101	25	306	758
100	2017-12-07	42.8877	RR-MS	MS	7.61	NA	NA	NA	NA	NA	NA	NA	NA
101	2011-10-20	59.861	PP-MS	MS	6.76	NA	NA	NA	NA	NA	NA	NA	NA
102	2011-04-20	23.9322	RR-MS	MS	3.76	4.1	24.6	NA	7	41	21	292	1600
103	2011-03-03	25.3051	RR-MS	MS	9.68	NA	NA	NA	NA	NA	NA	NA	NA
103	2013-11-06	27.9842	RR-MS	MS	5.6	NA	NA	NA	NA	NA	NA	NA	NA
103	2013-11-07	27.987	RR-MS	MS	5.48	NA	NA	NA	NA	NA	NA	NA	NA
103	2013-11-13	28.0034	RR-MS	MS	5.37	NA	NA	NA	NA	NA	NA	NA	NA
104	2011-04-28	27.3901	SP-MS	MS	3.65	4.4	22.8	NA	7	90	103	216	1450
104	2015-03-06	31.245	SP-MS	MS	4.49	NA	NA	NA	NA	NA	NA	NA	NA
105	2011-05-17	50.2252	SP-MS	MS	5.03	4	23.9	NA	10	66	11	395	967
105	2012-01-19	50.8994	SP-MS	MS	4.11	NA	NA	NA	NA	NA	NA	NA	NA
106	2011-05-18	28.9377	Healthy Donor	HD	7.5	4.9	24.3	NA	6	78	37	321	1400
107	2011-06-17	46.6694	PP-MS	MS	4.65	4.3	23.7	0.6	6	49	85	267	942
107	2017-03-02	52.3765	PP-MS	MS	5.64	NA	22.8	2.1	11	127	62	256	NA
107	2017-11-02	53.0473	PP-MS	MS	NA	NA	NA	NA	NA	NA	NA	NA	NA
108	2012-01-26	46.2149	PP-MS	MS	6.69	NA	NA	NA	NA	NA	NA	NA	NA
108	2012-07-11	46.6721	PP-MS	MS	6.51	NA	NA	NA	NA	NA	NA	NA	NA
109	2011-07-22	52.4579	RR-MS	MS	8.85	4.1	26.1	NA	2	50	32	256	1020
109	2011-06-22	52.3758	RR-MS	MS	9.84	4.1	26.1	NA	2	50	32	256	1020
110	2011-08-23	38.0773	RR-MS	MS	5.69	4.2	NA	NA	NA	NA	NA	NA	1350
111	2011-09-13	30.4168	SP-MS	MS	10.96	4.3	NA	NA	NA	NA	NA	NA	1330
112	2011-12-14	45.8877	PP-MS	MS	6.24	4.7	NA	NA	NA	NA	NA	NA	1560
112	2016-07-28	50.5072	PP-MS	MS	NA	NA	NA	NA	NA	NA	NA	NA	NA
113	2011-09-23	59.3128	SP-MS	MS	5.82	3.5	NA	NA	NA	NA	NA	NA	824
113	2012-09-06	60.2663	SP-MS	MS	7.79	NA	28.5	NA	NA	130	56	315	NA
113	2012-03-22	59.8063	SP-MS	MS	9.31	NA	NA	NA	NA	NA	NA	NA	NA
113	2016-10-20	64.3867	SP-MS	MS	5.56	4.4	27.1	2.9	12	110	102	271	798
113	2016-10-19	64.384	SP-MS	MS	5.77	4.4	27.1	2.9	12	110	102	271	798
114	2011-12-16	59.8084	PP-MS	MS	3.03	NA	NA	NA	NA	NA	NA	NA	643
114	2017-08-24	65.4962	PP-MS	MS	3.78	4.3	27.6	0.4	14	162	67	262	642
114	2017-08-31	65.5154	PP-MS	MS	4.23	4.3	27.6	0.4	14	162	67	262	642
115	2011-09-30	45.8364	RR-MS	MS	6.2	3.9	NA	NA	NA	NA	NA	NA	1150
116	2011-10-14	54.8309	PP-MS	MS	4.24	NA	36	2.08	10	103	19	351	NA
116	2012-03-15	55.2478	PP-MS	MS	4.22	NA	NA	NA	NA	NA	NA	NA	NA
116	2015-09-17	58.757	PP-MS	MS	5.41	NA	24.9	NA	NA	97	34	295	913
117	2011-11-21	36.8911	PP-MS	MS	5.91	NA	NA	NA	NA	NA	NA	NA	977
117	2012-03-29	37.2423	PP-MS	MS	6.14	NA	NA	NA	NA	NA	NA	NA	NA
117	2012-10-04	37.7598	PP-MS	MS	6.11	NA	NA	NA	NA	NA	NA	NA	NA
118	2011-10-06	47.614	RR-MS	MS	6.12	4	29	4.95	23	99	96	266	1290
119	2011-10-14	58.9076	SP-MS	MS	4.1	3.7	NA	NA	NA	NA	NA	NA	720
119	2012-04-12	59.4011	SP-MS	MS	4.67	NA	NA	NA	NA	NA	NA	NA	NA
119	2012-11-27	60.0281	SP-MS	MS	7	4.3	NA	NA	NA	NA	NA	NA	836
119	2012-12-11	60.0664	SP-MS	MS	5.1	4.3	NA	NA	NA	NA	NA	NA	836
119	2012-12-12	60.0692	SP-MS	MS	5.8	4.3	NA	NA	NA	NA	NA	NA	836
119	2012-11-26	60.0254	SP-MS	MS	4.28	4.3	NA	NA	NA	NA	NA	NA	836
119	2013-01-08	60.1438	SP-MS	MS	5.68	4.4	NA	NA	NA	NA	NA	NA	859
119	2013-01-09	60.1465	SP-MS	MS	11.18	4.4	NA	NA	NA	NA	NA	NA	859
119	2013-02-21	60.2642	SP-MS	MS	3.92	4.5	NA	NA	NA	NA	NA	NA	768
119	2013-05-23	60.5134	SP-MS	MS	4.21	NA	NA	NA	NA	NA	NA	NA	NA
119	2013-11-19	61.0062	SP-MS	MS	3.48	4.2	NA	NA	NA	NA	NA	NA	741
119	2013-11-20	61.0089	SP-MS	MS	7.7	4.2	NA	NA	NA	NA	NA	NA	741
119	2014-01-16	61.1657	SP-MS	MS	4.8	NA	NA	NA	NA	NA	NA	NA	741
119	2014-09-11	61.8173	SP-MS	MS	5.65	NA	NA	NA	NA	NA	NA	NA	NA
119	2014-10-30	61.9514	SP-MS	MS	3.96	NA	NA	NA	NA	NA	NA	NA	NA
119	2017-06-29	64.6147	SP-MS	MS	4.76	4.8	NA	0.5	8	91	37	303	779
119	2017-06-28	64.6119	SP-MS	MS	4.46	4.8	NA	0.5	8	91	37	303	779
119	2017-09-21	64.8447	SP-MS	MS	4.77	NA	NA	NA	NA	NA	NA	NA	NA
120	2011-12-16	69.7509	PP-MS	MS	5.58	NA	NA	NA	NA	NA	NA	NA	NA
121	2011-10-13	47.9925	SP-MS	MS	6.66	3.9	NA	NA	NA	NA	NA	NA	1020
121	2012-03-08	48.3929	SP-MS	MS	7.32	NA	NA	NA	NA	NA	NA	NA	NA
121	2013-01-09	49.2341	SP-MS	MS	14.98	4.3	NA	NA	NA	NA	NA	NA	1010
121	2013-01-08	49.2314	SP-MS	MS	7.15	4.3	NA	NA	NA	NA	NA	NA	1010
121	2013-01-23	49.2724	SP-MS	MS	7.94	4.3	NA	NA	NA	NA	NA	NA	1010
121	2013-02-19	49.3464	SP-MS	MS	5.44	4.4	NA	NA	NA	15	7	320	1130
121	2013-01-22	49.2697	SP-MS	MS	6.98	4.3	NA	NA	NA	NA	NA	NA	1010
121	2013-02-20	49.3491	SP-MS	MS	14.2	4.4	NA	NA	NA	15	7	320	1130
121	2013-04-04	49.4668	SP-MS	MS	6.22	4	NA	NA	NA	NA	NA	NA	901
121	2013-06-26	49.6941	SP-MS	MS	6.52	NA	NA	NA	NA	67	10	252	NA
121	2014-01-14	50.2478	SP-MS	MS	7.26	4.3	27.4	NA	NA	89	15	283	1090
121	2014-01-15	50.2505	SP-MS	MS	13.42	4.3	27.4	NA	NA	89	15	283	1090
121	2014-02-20	50.3491	SP-MS	MS	7.06	NA	NA	NA	NA	NA	NA	NA	1090
121	2014-07-09	50.7296	SP-MS	MS	4.43	NA	NA	NA	NA	NA	NA	NA	NA
121	2015-01-14	51.2478	SP-MS	MS	5.56	NA	NA	NA	NA	NA	NA	NA	NA
122	2011-10-21	53.8473	SP-MS	MS	7.28	NA	NA	NA	NA	NA	NA	NA	1060
122	2012-03-08	54.2259	SP-MS	MS	11.05	NA	NA	NA	NA	NA	NA	NA	NA
123	2011-10-27	49.4223	PP-MS	MS	17.6	3.9	28	4.21	8	91	178	249	745
123	2012-10-05	50.3621	PP-MS	MS	19.36	NA	NA	NA	NA	54	NA	210	NA
123	2013-05-16	50.9733	PP-MS	MS	27.54	NA	NA	NA	NA	NA	NA	NA	NA
124	2011-10-20	54.4086	PP-MS	MS	5.73	4.3	24.3	0.2	6	85	158	238	674
124	2012-11-14	55.4771	PP-MS	MS	7.01	NA	NA	NA	NA	NA	NA	NA	NA
124	2017-09-21	60.3292	PP-MS	MS	8.02	NA	NA	NA	NA	NA	NA	NA	878
124	2017-09-20	60.3265	PP-MS	MS	7.9	NA	NA	NA	NA	NA	NA	NA	878
124	2017-11-29	60.5181	PP-MS	MS	NA	NA	NA	NA	NA	NA	NA	NA	NA
125	2011-11-03	55.5017	PP-MS	MS	6.43	NA	29.2	0.83	8	129	41	273	NA
125	2012-05-04	56.0007	PP-MS	MS	7.25	NA	NA	NA	NA	NA	NA	NA	NA
125	2015-11-24	59.5592	PP-MS	MS	5	NA	NA	NA	NA	NA	NA	NA	NA
126	2012-04-26	62.9678	PP-MS	MS	5.13	NA	NA	NA	NA	NA	NA	NA	NA
126	2013-11-07	64.5017	PP-MS	MS	6	NA	NA	NA	NA	NA	NA	NA	933
127	2011-12-29	64.9535	SP-MS	MS	5.74	4	NA	NA	NA	NA	NA	NA	789
127	2012-05-09	65.3128	SP-MS	MS	5.79	NA	NA	NA	NA	NA	NA	NA	NA
127	2017-07-27	70.5291	SP-MS	MS	5.89	4.5	29.5	1	4	55	61	241	828
127	2017-07-26	70.5264	SP-MS	MS	7.25	4.5	29.5	1	4	55	61	241	828
128	2012-01-12	49.8392	SP-MS	MS	6.54	NA	NA	NA	NA	NA	NA	NA	932
129	2011-11-29	53.143	SP-MS	MS	6.5	4.4	NA	NA	NA	NA	NA	NA	938
129	2012-06-21	53.7023	SP-MS	MS	7.26	NA	NA	NA	NA	NA	NA	NA	NA
130	2011-10-27	36.6194	RR-MS	MS	6.83	NA	22.8	2.99	18	100	20	249	NA
130	2011-12-08	36.7344	RR-MS	MS	4.27	NA	NA	NA	NA	NA	NA	NA	NA
130	2012-11-15	37.6715	RR-MS	MS	4.73	NA	NA	NA	NA	NA	NA	NA	NA
130	2013-03-07	37.9788	RR-MS	MS	5.09	NA	NA	NA	NA	NA	NA	NA	NA
130	2013-09-11	38.4935	RR-MS	MS	4.47	NA	NA	NA	NA	NA	NA	NA	NA
130	2013-09-12	38.4962	RR-MS	MS	3.73	NA	NA	NA	NA	NA	NA	NA	NA
130	2014-03-12	38.9925	RR-MS	MS	4.57	4.3	NA	NA	NA	NA	NA	NA	1111
130	2014-10-16	39.5893	RR-MS	MS	6.39	NA	NA	NA	NA	NA	NA	NA	NA
130	2014-10-15	39.5866	RR-MS	MS	5.42	NA	NA	NA	NA	NA	NA	NA	NA
130	2015-03-12	39.9925	RR-MS	MS	6.03	NA	NA	NA	NA	NA	NA	NA	NA
130	2015-10-07	40.5647	RR-MS	MS	4.36	NA	NA	NA	NA	NA	NA	NA	NA
130	2016-03-17	41.0062	RR-MS	MS	4.94	NA	NA	NA	NA	NA	NA	NA	NA
131	2011-12-13	62.9398	SP-MS	MS	4.92	4.1	NA	NA	NA	NA	NA	NA	735
132	2012-01-13	49.9131	RR-MS	MS	10.01	4.5	NA	NA	NA	NA	NA	NA	1010
132	2016-08-18	54.5099	RR-MS	MS	8.25	4.8	26.1	1	10	203	141	317	1097
133	2012-01-05	50.935	PP-MS	MS	4.62	4.2	NA	NA	NA	NA	NA	NA	1520
133	2012-06-07	51.3566	PP-MS	MS	3.71	NA	NA	NA	NA	NA	NA	NA	NA
133	2012-11-02	51.7618	PP-MS	MS	6.81	NA	NA	NA	NA	NA	NA	NA	NA
134	2012-05-31	56.039	SP-MS	MS	8.38	3.8	NA	NA	NA	NA	NA	NA	989
134	2013-01-29	56.705	SP-MS	MS	11.33	4.3	NA	NA	NA	NA	NA	NA	975
134	2013-03-13	56.8228	SP-MS	MS	11.19	4.3	NA	NA	NA	NA	NA	NA	943
134	2013-02-13	56.7461	SP-MS	MS	11.4	4.3	NA	NA	NA	NA	NA	NA	975
134	2013-03-12	56.82	SP-MS	MS	7.71	4.3	NA	NA	NA	NA	NA	NA	943
134	2013-01-30	56.7078	SP-MS	MS	11.92	4.3	NA	NA	NA	NA	NA	NA	975
134	2013-02-12	56.7434	SP-MS	MS	7.59	4.3	NA	NA	NA	NA	NA	NA	975
134	2013-07-18	57.1705	SP-MS	MS	8.72	NA	NA	NA	NA	NA	NA	NA	NA
134	2013-04-25	56.9405	SP-MS	MS	7.84	3.8	NA	NA	NA	NA	NA	NA	921
134	2014-01-22	57.6858	SP-MS	MS	6.77	3.9	34.9	NA	NA	43	6	347	976
134	2014-01-21	57.6831	SP-MS	MS	8.09	3.9	34.9	NA	NA	43	6	347	976
134	2014-03-14	57.8255	SP-MS	MS	8.04	NA	NA	NA	NA	NA	NA	NA	976
134	2014-07-31	58.206	SP-MS	MS	8.64	NA	NA	NA	NA	NA	NA	NA	NA
134	2015-02-05	58.7242	SP-MS	MS	6.89	NA	NA	NA	NA	NA	NA	NA	NA
135	2012-03-22	62.3272	PP-MS	MS	4.61	3.7	NA	NA	NA	NA	NA	NA	638
135	2012-07-25	62.6694	PP-MS	MS	5.48	NA	NA	NA	NA	NA	NA	NA	NA
135	2013-01-30	63.1875	PP-MS	MS	6.66	NA	NA	NA	NA	NA	NA	NA	NA
135	2016-01-21	66.1602	PP-MS	MS	8.77	NA	NA	NA	NA	NA	NA	NA	810
135	2017-08-10	67.7132	PP-MS	MS	5.71	5.1	NA	NA	NA	NA	NA	NA	863
135	2017-08-09	67.7105	PP-MS	MS	5.82	5.1	NA	NA	NA	NA	NA	NA	863
136	2012-03-29	52.1431	PP-MS	MS	4.5	4.2	NA	NA	NA	NA	NA	NA	964
137	2012-03-08	57.3436	SP-MS	MS	7.47	4.1	NA	NA	NA	NA	NA	NA	642
138	2012-05-17	60.4066	PP-MS	MS	5.69	4.1	NA	NA	NA	NA	NA	NA	755
138	2012-08-23	60.6749	PP-MS	MS	5.95	NA	NA	NA	NA	NA	NA	NA	NA
139	2012-05-10	46.1431	PP-MS	MS	8.33	4.6	NA	NA	NA	NA	NA	NA	946
139	2012-08-23	46.4305	PP-MS	MS	5.95	NA	NA	NA	NA	NA	NA	NA	NA
139	2017-11-09	51.6441	PP-MS	MS	NA	NA	NA	NA	NA	NA	NA	NA	949
140	2012-03-15	46.0281	RR-MS	MS	5.23	4.1	NA	NA	NA	NA	NA	NA	970
141	2012-04-19	64.6804	RR-MS	MS	9.62	3.7	NA	NA	NA	NA	NA	NA	872
141	2015-06-04	67.8063	RR-MS	MS	8.49	4.3	26.9	NA	NA	73	77	207	899
142	2012-05-24	62.4367	PP-MS	MS	4.97	4.2	NA	NA	NA	NA	NA	NA	931
142	2012-10-31	62.8747	PP-MS	MS	4.92	NA	NA	NA	NA	NA	NA	NA	903
143	2016-04-07	67.6859	PP-MS	MS	6.39	4.2	NA	NA	NA	NA	NA	NA	946
144	2012-08-16	65.8063	RR-MS	MS	4.23	3.7	NA	NA	NA	NA	NA	NA	1420
145	2012-05-17	44.7132	SP-MS	MS	10.29	NA	32.4	6.17	18	69	212	226	NA
146	2012-03-29	41.6448	RR-MS	MS	7.55	NA	29.6	0.67	20	72	16	263	NA
147	2012-07-26	65.8008	PP-MS	MS	5.87	4.5	NA	NA	NA	NA	NA	NA	1380
147	2013-05-29	66.642	PP-MS	MS	5.22	NA	NA	NA	NA	NA	NA	NA	NA
147	2016-06-09	69.6722	PP-MS	MS	5.05	4.5	NA	NA	NA	NA	NA	NA	1398
148	2012-10-04	45.4579	SP-MS	MS	4.83	4.4	NA	NA	NA	NA	NA	NA	754
148	2013-02-06	45.8008	SP-MS	MS	7.59	NA	NA	NA	NA	NA	NA	NA	NA
149	2012-06-28	62.7598	PP-MS	MS	6.89	NA	23.7	0.78	5	66	186	251	NA
150	2012-08-23	65.1431	PP-MS	MS	4.43	4.2	NA	NA	NA	NA	NA	NA	783
151	2012-08-16	36.5017	RR-MS	MS	7.53	3.5	NA	NA	NA	NA	NA	NA	984
151	2016-07-07	40.3922	RR-MS	MS	6.17	4.4	32.2	43.9	34	108	27	255	1204
151	2017-06-29	41.3703	RR-MS	MS	5.68	NA	NA	28.2	46	45	27	238	NA
151	2017-12-07	41.8111	RR-MS	MS	NA	NA	NA	NA	NA	NA	NA	NA	NA
152	2012-07-19	37.1924	RR-MS	MS	5.92	4.5	22.6	0.9	7	74	94	256	1240
153	2012-09-06	44.0555	RR-MS	MS	5.38	NA	NA	NA	NA	NA	NA	NA	1660
153	2013-09-26	45.1102	RR-MS	MS	4.05	NA	30.3	NA	NA	25	7	282	NA
154	2012-08-09	53.9487	SP-MS	MS	3.97	NA	32	0.86	8	102	485	253	843
155	2012-09-13	46.4661	PP-MS	MS	7.74	3.8	NA	NA	NA	NA	NA	NA	1190
155	2013-01-16	46.809	PP-MS	MS	9.84	NA	NA	NA	NA	NA	NA	NA	NA
155	2013-07-17	47.3073	PP-MS	MS	10.9	NA	14.6	NA	NA	62	20	172	NA
156	2012-10-11	57.1458	PP-MS	MS	6.68	NA	NA	NA	NA	NA	NA	NA	876
156	2013-03-20	57.5845	PP-MS	MS	7.02	NA	NA	NA	NA	NA	NA	NA	NA
156	2016-10-05	61.1294	PP-MS	MS	6.41	NA	NA	NA	NA	170	91	232	788
156	2016-10-06	61.1321	PP-MS	MS	5.84	NA	NA	NA	NA	170	91	232	788
157	2012-08-23	30.2581	RR-MS	MS	4.56	4.2	NA	NA	NA	NA	NA	NA	871
158	2013-02-13	53.8748	PP-MS	MS	8.49	NA	NA	NA	NA	NA	NA	NA	NA
158	2012-12-06	53.6852	PP-MS	MS	7.11	NA	NA	NA	NA	NA	NA	NA	1040
159	2012-10-25	50.0253	PP-MS	MS	6.9	NA	NA	NA	NA	NA	NA	NA	1220
159	2013-02-13	50.3299	PP-MS	MS	6.3	NA	NA	NA	NA	NA	NA	NA	NA
160	2013-01-10	48.7707	SP-MS	MS	4.16	4.7	NA	NA	NA	NA	NA	NA	1110
161	2013-01-23	65.193	PP-MS	MS	5	NA	NA	NA	NA	NA	NA	NA	NA
162	2013-01-23	52.8775	PP-MS	MS	7.58	NA	NA	NA	NA	NA	NA	NA	NA
162	2013-07-24	53.3758	PP-MS	MS	7.74	NA	NA	NA	NA	NA	NA	NA	NA
162	2016-09-01	56.4826	PP-MS	MS	7.37	NA	NA	NA	NA	NA	NA	NA	977
162	2017-11-17	57.6934	PP-MS	MS	NA	NA	NA	NA	NA	NA	NA	NA	956
162	2017-11-16	57.6906	PP-MS	MS	NA	NA	NA	NA	NA	NA	NA	NA	956
163	2012-08-30	33.0856	SP-MS	MS	7.64	NA	26	2.03	51	36	8	289	NA
164	2013-03-13	61.4148	PP-MS	MS	7.54	NA	NA	NA	NA	NA	NA	NA	NA
165	2012-11-15	50.1787	PP-MS	MS	5.52	4.6	NA	NA	NA	NA	NA	NA	1010
165	2013-02-27	50.4641	PP-MS	MS	6.22	NA	NA	NA	NA	NA	NA	NA	NA
166	2012-09-19	18.0089	RR-MS	MS	8.83	4.3	45.7	1.38	10	97	22	346	1430
167	2011-05-19	61.1595	SP-MS	MS	4.31	4	NA	NA	NA	NA	NA	NA	954
167	2011-11-10	61.6386	SP-MS	MS	5.1	NA	NA	NA	NA	NA	NA	NA	NA
167	2012-05-09	62.1321	SP-MS	MS	4.21	4	NA	NA	NA	NA	NA	NA	998
167	2012-05-08	62.1294	SP-MS	MS	3.82	4	NA	NA	NA	NA	NA	NA	998
167	2012-08-02	62.3648	SP-MS	MS	4.41	4.3	NA	NA	NA	NA	NA	NA	1070
167	2012-05-22	62.1677	SP-MS	MS	3.55	4	NA	NA	NA	NA	NA	NA	998
167	2012-05-23	62.1704	SP-MS	MS	5.02	4	NA	NA	NA	NA	NA	NA	998
167	2013-04-10	63.0527	SP-MS	MS	7.18	3.8	NA	NA	NA	NA	NA	NA	996
167	2013-01-16	62.8227	SP-MS	MS	4.41	NA	NA	NA	NA	NA	NA	NA	NA
167	2013-04-11	63.0554	SP-MS	MS	6.93	3.8	NA	NA	NA	NA	NA	NA	996
167	2013-05-30	63.1896	SP-MS	MS	4.23	NA	NA	NA	NA	NA	NA	NA	996
167	2014-01-17	63.8254	SP-MS	MS	8.15	NA	NA	NA	NA	NA	NA	NA	NA
167	2013-10-24	63.5921	SP-MS	MS	4.22	NA	NA	NA	NA	NA	NA	NA	NA
167	2014-05-08	64.1294	SP-MS	MS	4.08	NA	NA	NA	NA	NA	NA	NA	NA
167	2016-11-17	66.6578	SP-MS	MS	3.89	4.4	28.8181	2.7	31	102	26	259	1103
167	2016-11-16	66.655	SP-MS	MS	4.37	4.4	28.8181	2.7	31	102	26	259	1103
167	2017-07-13	67.3101	SP-MS	MS	6.36	NA	38.2	NA	NA	84	22	300	NA
167	2017-10-05	67.54	SP-MS	MS	4.5	NA	NA	7.5	NA	62	22	315	NA
168	2017-08-24	52.0472	PP-MS	MS	5.55	4.4	NA	NA	NA	NA	NA	NA	958
169	2013-11-06	32.4497	RR-MS	MS	3.81	NA	NA	NA	NA	NA	NA	NA	NA
170	2012-12-20	59.6742	SP-MS	MS	1.39	NA	NA	NA	NA	NA	NA	NA	1580
170	2013-04-11	59.9815	SP-MS	MS	3.44	NA	NA	NA	NA	NA	NA	NA	NA
170	2013-10-08	60.4743	SP-MS	MS	3.35	4.7	NA	NA	NA	NA	NA	NA	1550
170	2013-10-09	60.4771	SP-MS	MS	7.35	4.7	NA	NA	NA	NA	NA	NA	1550
170	2013-10-23	60.5154	SP-MS	MS	8.03	4.7	NA	NA	NA	NA	NA	NA	1550
170	2013-10-22	60.5127	SP-MS	MS	3.4	4.7	NA	NA	NA	NA	NA	NA	1550
170	2013-11-20	60.5921	SP-MS	MS	5.68	NA	NA	NA	NA	NA	NA	NA	1420
170	2013-11-19	60.5893	SP-MS	MS	2.97	NA	NA	NA	NA	NA	NA	NA	1420
170	2014-01-09	60.7296	SP-MS	MS	2.62	NA	NA	NA	NA	NA	NA	NA	1620
170	2014-06-18	61.1677	SP-MS	MS	4.15	NA	NA	NA	NA	NA	NA	NA	NA
170	2014-04-03	60.9596	SP-MS	MS	4.29	NA	NA	NA	NA	NA	NA	NA	NA
170	2014-10-14	61.4907	SP-MS	MS	3.45	NA	35.5	NA	NA	96	59	248	1292
170	2014-10-15	61.4935	SP-MS	MS	7.31	NA	35.5	NA	NA	96	59	248	1292
170	2014-11-19	61.5893	SP-MS	MS	2.95	NA	NA	NA	NA	NA	NA	NA	1292
170	2015-03-26	61.9377	SP-MS	MS	3.76	NA	NA	NA	NA	NA	NA	NA	NA
171	2012-12-13	54.3813	PP-MS	MS	5.17	4.6	NA	NA	NA	NA	NA	NA	1660
171	2014-05-21	55.8172	PP-MS	MS	5.37	NA	NA	NA	NA	NA	NA	NA	NA
172	2012-11-29	59.998	PP-MS	MS	4.7	4.6	NA	NA	NA	NA	NA	NA	908
173	2013-04-18	43.8282	SP-MS	MS	4.67	NA	NA	NA	NA	NA	NA	NA	NA
174	2013-01-03	59.9295	PP-MS	MS	5.87	5	NA	NA	NA	NA	NA	NA	1160
174	2013-10-23	60.7317	PP-MS	MS	6.62	NA	NA	NA	NA	NA	NA	NA	NA
175	2013-01-17	59.8829	SP-MS	MS	5.81	4.4	NA	NA	NA	NA	NA	NA	763
175	2013-04-25	60.1513	SP-MS	MS	6.44	NA	NA	NA	NA	NA	NA	NA	NA
175	2013-10-30	60.666	SP-MS	MS	13.94	NA	30.7	NA	NA	62	214	211	NA
175	2013-10-29	60.6632	SP-MS	MS	8.19	NA	30.7	NA	NA	62	214	211	NA
175	2013-11-13	60.7043	SP-MS	MS	12.83	NA	30.7	NA	NA	62	214	211	NA
175	2013-11-12	60.7016	SP-MS	MS	7.1	NA	30.7	NA	NA	62	214	211	NA
175	2013-12-11	60.781	SP-MS	MS	11.34	4	NA	NA	NA	NA	NA	NA	661
175	2013-12-10	60.7782	SP-MS	MS	6.13	4	NA	NA	NA	NA	NA	NA	661
175	2014-01-30	60.9185	SP-MS	MS	6.35	4.5	NA	NA	NA	NA	NA	NA	823
175	2014-04-29	61.1622	SP-MS	MS	6.07	NA	NA	NA	NA	NA	NA	NA	NA
175	2014-10-28	61.6605	SP-MS	MS	6.5	3.9	NA	NA	NA	NA	NA	NA	668
175	2014-10-29	61.6632	SP-MS	MS	12.49	3.9	NA	NA	NA	NA	NA	NA	668
175	2014-12-10	61.7782	SP-MS	MS	8.31	NA	NA	NA	NA	NA	NA	NA	668
176	2012-11-29	70.4333	PP-MS	MS	9.19	4.2	NA	NA	NA	NA	NA	NA	783
176	2013-03-21	70.7406	PP-MS	MS	6.71	NA	NA	NA	NA	NA	NA	NA	NA
177	2013-01-03	47.8063	SP-MS	MS	5.83	4.7	NA	NA	NA	NA	NA	NA	1350
177	2013-05-01	48.1294	SP-MS	MS	7.64	NA	NA	NA	NA	NA	NA	NA	NA
178	2013-01-17	43.067	SP-MS	MS	5.64	NA	NA	NA	NA	NA	NA	NA	NA
179	2012-11-21	33.3074	RR-MS	MS	8.07	4.9	28.9	0.27	8	124	26	273	1190
179	2017-11-16	38.2936	RR-MS	MS	NA	NA	NA	NA	NA	NA	NA	NA	NA
180	2012-11-26	42.4442	RR-MS	MS	4	4.8	23	1.82	8	64	181	223	1450
181	2013-12-10	48.488	PP-MS	MS	6.09	NA	27.6	NA	NA	125	109	261	NA
182	2013-01-24	65.1082	SP-MS	MS	6.29	4.5	NA	NA	NA	NA	NA	NA	834
182	2013-05-23	65.434	SP-MS	MS	6.5	NA	NA	NA	NA	NA	NA	NA	NA
182	2017-09-21	69.7652	SP-MS	MS	6.64	4.6	29.4	3.7	23	97	42	298	809
182	2017-09-20	69.7625	SP-MS	MS	6.75	4.6	29.4	3.7	23	97	42	298	809
183	2013-02-06	54.8036	PP-MS	MS	3.68	4	NA	NA	NA	NA	NA	NA	610
183	2013-06-05	55.1294	PP-MS	MS	3.81	NA	NA	NA	NA	NA	NA	NA	NA
183	2013-12-10	55.6441	PP-MS	MS	4.04	NA	25.4	NA	NA	104	29	199	NA
183	2016-12-08	58.6386	PP-MS	MS	5.15	4.2	NA	NA	NA	NA	NA	NA	493
183	2017-11-08	59.5565	PP-MS	MS	NA	NA	NA	NA	NA	NA	NA	NA	578
183	2017-11-09	59.5592	PP-MS	MS	NA	NA	NA	NA	NA	NA	NA	NA	578
184	2013-01-31	28.2752	RR-MS	MS	4.71	4.5	51.5	5.32	11	124	39	323	1050
184	2013-09-19	28.9076	RR-MS	MS	4.91	NA	NA	NA	NA	NA	NA	NA	NA
184	2014-09-03	29.8638	RR-MS	MS	4.13	NA	38.7	NA	NA	77	113	290	NA
184	2017-01-12	32.2232	RR-MS	MS	7.2	NA	33.9	2	8	139	94	266	NA
185	2013-01-31	30.6886	RR-MS	MS	5.73	4.3	29	0.55	10	63	28	270	977
186	2013-03-07	50.3244	SP-MS	MS	7.4	4.6	NA	NA	NA	NA	NA	NA	1250
186	2013-07-17	50.6858	SP-MS	MS	6.22	NA	NA	NA	NA	NA	NA	NA	NA
186	2014-02-20	51.2833	SP-MS	MS	11.64	4.1	NA	NA	NA	NA	NA	NA	1186
186	2014-02-19	51.2806	SP-MS	MS	6.46	4.1	NA	NA	NA	NA	NA	NA	1186
187	2013-03-07	55.2669	SP-MS	MS	3.45	4.4	NA	NA	NA	NA	NA	NA	662
188	2013-02-14	50.7598	PP-MS	MS	5.58	4.3	27.8	1.12	16	102	145	210	1540
188	2013-07-17	51.1786	PP-MS	MS	4.83	NA	NA	NA	NA	NA	NA	NA	NA
188	2017-03-09	54.8227	PP-MS	MS	4.29	4.7	18.2	NA	NA	75	158	221	873
188	2017-03-08	54.82	PP-MS	MS	6.46	4.7	18.2	NA	NA	75	158	221	873
188	2017-11-08	55.4908	PP-MS	MS	NA	NA	NA	NA	NA	NA	NA	NA	NA
189	2013-01-24	46.8309	PP-MS	MS	5.71	NA	27.5	0.38	6	137	49	309	NA
190	2013-04-04	61.5353	PP-MS	MS	4.3	4.3	NA	NA	NA	NA	NA	NA	863
190	2013-08-07	61.8775	PP-MS	MS	3.97	NA	NA	NA	NA	NA	NA	NA	NA
190	2014-02-07	62.3819	PP-MS	MS	3.41	NA	34.5	NA	NA	17	137	219	NA
190	2016-02-11	64.3902	PP-MS	MS	4.61	NA	NA	NA	NA	NA	NA	NA	NA
190	2016-08-31	64.9432	PP-MS	MS	4.56	NA	NA	NA	NA	NA	NA	NA	NA
190	2017-02-08	65.3847	PP-MS	MS	4.71	4.3	27.5	NA	NA	75	50	244	836
190	2017-02-09	65.3874	PP-MS	MS	5.96	4.3	27.5	NA	NA	75	50	244	836
191	2013-04-04	53.7406	SP-MS	MS	7.28	4	NA	NA	NA	NA	NA	NA	1180
191	2013-08-07	54.0828	SP-MS	MS	8.11	NA	NA	NA	NA	NA	NA	NA	NA
191	2014-02-12	54.601	SP-MS	MS	9.83	3.5	36.1	NA	NA	29	167	226	1166
191	2014-02-11	54.5982	SP-MS	MS	10.36	3.5	36.1	NA	NA	29	167	226	1166
191	2014-03-04	54.6557	SP-MS	MS	6.39	3.5	36.1	NA	NA	29	167	226	1166
191	2014-03-05	54.6585	SP-MS	MS	11.44	3.5	36.1	NA	NA	29	167	226	956
191	2014-03-25	54.7132	SP-MS	MS	6.98	4.5	NA	NA	NA	NA	NA	NA	956
191	2014-05-15	54.8528	SP-MS	MS	6.35	4.5	NA	NA	NA	NA	NA	NA	1027
191	2014-03-26	54.7159	SP-MS	MS	11.07	4.5	NA	NA	NA	NA	NA	NA	956
191	2014-08-07	55.0828	SP-MS	MS	6.55	NA	NA	NA	NA	NA	NA	NA	NA
192	2013-02-21	30.3929	RR-MS	MS	9.05	NA	27	4.09	8	52	17	261	1170
193	2013-02-12	31.0089	PP-MS	MS	5.43	NA	NA	NA	NA	NA	NA	NA	NA
194	2013-04-25	54.2882	SP-MS	MS	5.13	3.9	NA	NA	NA	NA	NA	NA	1330
195	2013-04-25	34.3984	RR-MS	MS	3.38	4.2	NA	NA	NA	NA	NA	NA	1120
196	2013-05-16	65.0692	SP-MS	MS	7.25	4.3	NA	NA	NA	NA	NA	NA	761
196	2013-08-28	65.3539	SP-MS	MS	8.16	NA	NA	NA	NA	NA	NA	NA	NA
197	2013-03-26	43.1567	RR-MS	MS	5.8	4.6	24	2.52	8	114	95	295	664
197	2014-03-26	44.1567	RR-MS	MS	5.23	NA	21.2	NA	NA	57	107	239	NA
197	2016-11-03	46.7645	RR-MS	MS	6.57	4.9	20.2	0.5	10	152	76	287	792
197	2016-11-02	46.7618	RR-MS	MS	6.57	4.9	20.2	0.5	10	152	76	287	792
198	2013-06-13	41.4531	PP-MS	MS	4.79	4.7	NA	NA	NA	NA	NA	NA	1010
198	2013-09-25	41.7379	PP-MS	MS	3.94	NA	NA	NA	NA	NA	NA	NA	NA
198	2015-09-15	43.7105	PP-MS	MS	NA	NA	NA	NA	NA	NA	NA	NA	NA
199	2013-08-29	54.6968	SP-MS	MS	13.84	NA	NA	NA	NA	NA	NA	NA	NA
199	2017-06-21	58.5079	SP-MS	MS	11.9	3.9	NA	7.3	33	36	104	207	1067
200	2013-05-09	60.2307	PP-MS	MS	5.37	4.6	26.9	0.84	7	73	177	247	737
200	2014-04-24	61.1896	PP-MS	MS	5.57	NA	20.1	NA	NA	74	113	249	NA
200	2017-12-06	64.8083	PP-MS	MS	NA	NA	NA	NA	NA	NA	NA	NA	NA
201	2013-05-16	65.6831	PP-MS	MS	6.13	4.8	28.3	2.15	7	121	34	255	931
201	2013-04-17	65.6037	PP-MS	MS	5.73	4.8	28.3	2.15	7	121	34	255	931
201	2013-11-07	66.1622	PP-MS	MS	7.14	NA	NA	NA	NA	NA	NA	NA	NA
202	2013-05-02	31.9569	SP-MS	MS	5.83	4.2	NA	NA	NA	NA	NA	NA	1240
202	2012-12-13	31.5729	SP-MS	MS	4.99	NA	31.2	0.91	20	63	71	283	NA
202	2013-05-30	32.0335	SP-MS	MS	4.84	4.2	NA	NA	NA	NA	NA	NA	1240
202	2014-05-08	32.9733	SP-MS	MS	6.07	NA	NA	NA	NA	NA	NA	NA	NA
202	2016-05-05	34.9651	SP-MS	MS	4.32	4.6	25.5	1.2	17	80	70	247	1228
202	2016-05-04	34.9624	SP-MS	MS	3.98	4.6	25.5	1.2	17	80	70	247	1228
203	2013-05-30	60.4614	PP-MS	MS	5.48	NA	26.8	0.64	8	83	200	227	NA
203	2013-11-07	60.9021	PP-MS	MS	7.49	NA	NA	NA	NA	NA	NA	NA	NA
203	2014-05-07	61.3984	PP-MS	MS	6.78	NA	NA	NA	NA	92	181	219	NA
204	2013-05-09	58.7269	PP-MS	MS	7.01	NA	29.3	1.16	2	80	121	227	1110
204	2013-06-27	58.8611	PP-MS	MS	5.6	4.8	NA	NA	NA	NA	NA	NA	1110
204	2014-07-16	59.9131	PP-MS	MS	NA	NA	NA	NA	NA	43	157	204	NA
204	2017-03-02	62.5407	PP-MS	MS	5.51	4.7	NA	NA	NA	NA	NA	NA	1088
204	2017-08-16	62.9979	PP-MS	MS	4.91	NA	NA	NA	NA	NA	NA	NA	NA
205	2013-05-16	65.1732	PP-MS	MS	8.88	NA	30.3	0.73	8	157	150	259	925
205	2013-06-20	65.269	PP-MS	MS	7.72	4	NA	NA	NA	NA	NA	NA	925
205	2013-10-10	65.5756	PP-MS	MS	9.27	NA	NA	NA	NA	NA	NA	NA	NA
206	2013-08-29	58.7269	PP-MS	MS	6.05	4.3	NA	NA	NA	NA	NA	NA	776
206	2013-11-21	58.9569	PP-MS	MS	4.77	NA	NA	NA	NA	NA	NA	NA	NA
207	2013-06-13	39.9815	Healthy Donor	HD	3.76	4.5	NA	1.96	NA	NA	NA	NA	1530
207	2013-06-21	40.0034	Healthy Donor	HD	3.49	4.5	NA	1.96	NA	NA	NA	NA	1530
207	2013-08-01	40.1157	Healthy Donor	HD	3.47	NA	NA	NA	NA	NA	NA	NA	1530
207	2013-08-02	40.1184	Healthy Donor	HD	3.93	NA	NA	NA	NA	NA	NA	NA	1530
207	2013-08-08	40.1348	Healthy Donor	HD	3.52	NA	NA	NA	NA	NA	NA	NA	NA
207	2013-08-22	40.1732	Healthy Donor	HD	3.04	NA	NA	NA	NA	NA	NA	NA	NA
207	2013-05-29	39.9404	Healthy Donor	HD	3.43	4.5	NA	1.96	NA	NA	NA	NA	1530
207	2013-08-23	40.1759	Healthy Donor	HD	4.29	NA	NA	NA	NA	NA	NA	NA	NA
207	2013-06-06	39.9623	Healthy Donor	HD	5.02	4.5	NA	1.96	NA	NA	NA	NA	1530
207	2013-05-17	39.9076	Healthy Donor	HD	3.43	4.5	NA	1.96	NA	NA	NA	NA	1530
207	2013-07-16	40.0719	Healthy Donor	HD	3.78	NA	NA	NA	NA	NA	NA	NA	1530
208	2013-07-18	38.3867	SP-MS	MS	4.16	NA	NA	NA	NA	NA	NA	NA	1280
208	2013-12-05	38.77	SP-MS	MS	6.01	NA	NA	NA	NA	NA	NA	NA	NA
208	2014-06-03	39.2635	SP-MS	MS	5.61	NA	NA	NA	NA	NA	NA	NA	1310
208	2015-10-29	40.6687	SP-MS	MS	5.07	NA	27.3	NA	NA	20	6	286	NA
208	2017-07-12	42.3703	SP-MS	MS	4.16	NA	24.3	0.5	13	123	48	235	1448
209	2013-06-20	35.5106	Healthy Donor	HD	4.99	4.6	NA	0.62	NA	NA	NA	NA	1070
209	2013-06-19	35.5078	Healthy Donor	HD	6.12	4.6	NA	0.62	NA	NA	NA	NA	1070
209	2013-07-12	35.5708	Healthy Donor	HD	5.39	4.6	NA	0.62	NA	NA	NA	NA	1070
209	2013-07-03	35.5462	Healthy Donor	HD	5.64	4.6	NA	0.62	NA	NA	NA	NA	1070
210	2013-06-20	56.0773	PP-MS	MS	8.28	4.3	28.2	1.08	NA	110	142	260	723
210	2013-07-18	56.154	PP-MS	MS	7.64	4.3	28.2	1.08	NA	110	142	260	723
211	2013-07-11	47.9706	PP-MS	MS	6.22	NA	27.4	0.61	NA	105	22	277	1350
211	2013-08-15	48.0664	PP-MS	MS	5.6	NA	NA	NA	NA	NA	NA	NA	1350
211	2017-02-08	51.5517	PP-MS	MS	5.8	NA	NA	NA	NA	NA	NA	NA	NA
211	2017-07-13	51.976	PP-MS	MS	5.6	NA	30.6	NA	NA	74	158	235	1240
211	2017-07-12	51.9733	PP-MS	MS	7.12	NA	30.6	NA	NA	74	158	235	1240
212	2010-06-24	43.4333	RR-MS	MS	5.32	NA	NA	NA	NA	NA	NA	NA	NA
212	2010-07-22	43.5099	RR-MS	MS	5.72	NA	NA	NA	NA	NA	NA	NA	NA
212	2010-05-27	43.3566	RR-MS	MS	4.88	NA	NA	NA	NA	NA	NA	NA	NA
212	2010-11-10	43.8138	RR-MS	MS	5.73	NA	NA	NA	NA	NA	NA	NA	NA
212	2011-06-23	44.4305	RR-MS	MS	5.1	NA	NA	NA	NA	NA	NA	NA	NA
212	2011-04-28	44.2772	RR-MS	MS	5.31	NA	NA	NA	NA	NA	NA	NA	NA
212	2011-02-03	44.0472	RR-MS	MS	5.58	NA	NA	NA	NA	NA	NA	NA	NA
212	2011-10-11	44.7317	RR-MS	MS	6.08	NA	NA	NA	NA	NA	NA	NA	NA
212	2012-03-20	45.1705	RR-MS	MS	5.22	NA	NA	NA	NA	NA	NA	NA	NA
212	2012-05-29	45.3621	RR-MS	MS	6.08	NA	NA	NA	NA	NA	NA	NA	NA
212	2012-09-13	45.655	RR-MS	MS	6.59	NA	NA	NA	NA	NA	NA	NA	NA
212	2013-03-14	46.154	RR-MS	MS	5.67	NA	NA	NA	NA	NA	NA	NA	NA
212	2013-09-25	46.6879	RR-MS	MS	5.57	NA	NA	NA	NA	NA	NA	NA	NA
212	2013-09-19	46.6715	RR-MS	MS	4.34	NA	NA	NA	NA	NA	NA	NA	NA
212	2013-09-18	46.6687	RR-MS	MS	5.57	NA	NA	NA	NA	NA	NA	NA	NA
212	2014-03-27	47.1896	RR-MS	MS	6.67	4.1	NA	NA	NA	NA	NA	NA	941
212	2014-10-08	47.7235	RR-MS	MS	6.25	NA	NA	NA	NA	NA	NA	NA	NA
212	2014-10-15	47.7426	RR-MS	MS	4.9	NA	NA	NA	NA	NA	NA	NA	NA
212	2014-10-09	47.7262	RR-MS	MS	5.94	NA	NA	NA	NA	NA	NA	NA	NA
212	2014-09-25	47.6879	RR-MS	MS	6.2	NA	NA	NA	NA	NA	NA	NA	NA
212	2015-02-19	48.091	RR-MS	MS	6.31	NA	NA	NA	NA	NA	NA	NA	NA
212	2016-03-16	49.1595	RR-MS	MS	5.77	NA	NA	NA	NA	NA	NA	NA	NA
213	2004-05-05	29.1705	RR-MS	MS	6.59	NA	NA	NA	NA	NA	NA	NA	NA
213	2005-04-21	30.1321	RR-MS	MS	4.87	NA	NA	NA	NA	NA	NA	NA	NA
213	2005-05-19	30.2088	RR-MS	MS	5.99	NA	NA	NA	NA	NA	NA	NA	NA
213	2016-02-24	40.9761	RR-MS	MS	8.55	NA	27.6	1	11	60	56	233	NA
213	2016-02-25	40.9788	RR-MS	MS	8.15	NA	27.6	1	11	60	56	233	NA
213	2017-04-27	42.1485	RR-MS	MS	8.76	4.5	NA	2.6	13	72	45	225	768
213	2017-04-26	42.1458	RR-MS	MS	8.78	4.5	NA	2.6	13	72	45	225	768
213	2017-10-05	42.5893	RR-MS	MS	8.13	NA	28.8	3.6	13	73	64	239	NA
214	2005-05-09	28.4559	RR-MS	MS	4.43	NA	NA	NA	NA	NA	NA	NA	NA
214	2005-06-23	28.5791	RR-MS	MS	4.94	NA	NA	NA	NA	NA	NA	NA	NA
214	2005-07-21	28.6558	RR-MS	MS	4.76	NA	NA	NA	NA	NA	NA	NA	NA
214	2010-07-08	33.6202	RR-MS	MS	10.05	NA	NA	NA	NA	NA	NA	NA	NA
214	2010-06-10	33.5435	RR-MS	MS	5.93	NA	NA	NA	NA	NA	NA	NA	NA
214	2010-08-05	33.6968	RR-MS	MS	5.66	NA	NA	NA	NA	NA	NA	NA	NA
214	2010-12-02	34.0226	RR-MS	MS	4.93	NA	NA	NA	NA	NA	NA	NA	NA
214	2011-07-14	34.6366	RR-MS	MS	4.83	NA	NA	NA	NA	NA	NA	NA	NA
214	2011-02-24	34.2533	RR-MS	MS	5.33	NA	NA	NA	NA	NA	NA	NA	NA
214	2011-05-19	34.4832	RR-MS	MS	4.21	NA	NA	NA	NA	NA	NA	NA	NA
214	2011-10-27	34.924	RR-MS	MS	5.09	NA	NA	NA	NA	NA	NA	NA	NA
214	2012-06-07	35.5353	RR-MS	MS	4.11	NA	NA	NA	NA	NA	NA	NA	NA
214	2012-04-19	35.4012	RR-MS	MS	6.29	NA	NA	NA	NA	NA	NA	NA	NA
214	2012-09-26	35.8392	RR-MS	MS	4.16	NA	NA	NA	NA	NA	NA	NA	NA
214	2013-03-07	36.2834	RR-MS	MS	6.13	NA	NA	NA	NA	NA	NA	NA	NA
214	2013-09-05	36.7817	RR-MS	MS	5.56	NA	NA	NA	NA	NA	NA	NA	NA
214	2013-09-04	36.779	RR-MS	MS	3.98	NA	NA	NA	NA	NA	NA	NA	NA
214	2014-03-12	37.2971	RR-MS	MS	4.6	4.6	NA	NA	NA	NA	NA	NA	1061
214	2015-03-12	38.2971	RR-MS	MS	4.07	NA	NA	NA	NA	NA	NA	NA	NA
214	2015-09-30	38.8501	RR-MS	MS	4.6	NA	NA	NA	NA	NA	NA	NA	NA
214	2016-03-31	39.3492	RR-MS	MS	7.31	NA	NA	NA	NA	NA	NA	NA	NA
215	2017-08-03	59.0253	RR-MS	MS	6.71	NA	33.9	24.3	28	64	324	175	1343
215	2017-07-20	58.987	RR-MS	MS	5.94	NA	33.9	24.3	28	64	324	175	1343
216	2004-08-19	35.1923	RR-MS	MS	8.69	NA	NA	NA	NA	NA	NA	NA	NA
216	2004-09-23	35.2882	RR-MS	MS	7.12	NA	NA	NA	NA	NA	NA	NA	896
216	2004-10-28	35.384	RR-MS	MS	6.43	NA	NA	NA	NA	NA	NA	NA	896
216	2010-07-01	41.0581	RR-MS	MS	6.04	NA	NA	NA	NA	NA	NA	NA	NA
216	2010-07-29	41.1348	RR-MS	MS	6.52	NA	NA	NA	NA	NA	NA	NA	NA
216	2010-06-03	40.9815	RR-MS	MS	5.86	NA	NA	NA	NA	NA	NA	NA	NA
216	2011-02-07	41.6639	RR-MS	MS	6.14	NA	NA	NA	NA	NA	NA	NA	NA
216	2010-11-18	41.4415	RR-MS	MS	5.54	NA	NA	NA	NA	NA	NA	NA	NA
216	2011-05-10	41.9158	RR-MS	MS	5.6	NA	NA	NA	NA	NA	NA	NA	NA
216	2011-07-01	42.0581	RR-MS	MS	6.47	NA	NA	NA	NA	NA	NA	NA	NA
216	2011-10-17	42.3538	RR-MS	MS	6.02	NA	NA	NA	NA	NA	NA	NA	NA
216	2012-04-05	42.82	RR-MS	MS	6.71	NA	NA	NA	NA	NA	NA	NA	NA
216	2012-05-31	42.9733	RR-MS	MS	5.14	NA	NA	NA	NA	NA	NA	NA	NA
216	2012-09-11	43.2553	RR-MS	MS	6.78	NA	NA	NA	NA	NA	NA	NA	NA
216	2013-03-21	43.7789	RR-MS	MS	7.35	NA	NA	NA	NA	NA	NA	NA	NA
216	2013-10-16	44.3511	RR-MS	MS	7.5	NA	NA	NA	NA	NA	NA	NA	NA
216	2013-10-10	44.3347	RR-MS	MS	7.46	NA	NA	NA	NA	NA	NA	NA	NA
216	2013-10-09	44.332	RR-MS	MS	6.45	NA	NA	NA	NA	NA	NA	NA	NA
216	2014-04-16	44.8501	RR-MS	MS	9.52	4.4	NA	NA	NA	NA	NA	NA	905
216	2014-10-15	45.3484	RR-MS	MS	6.76	NA	NA	NA	NA	NA	NA	NA	NA
216	2014-10-09	45.3319	RR-MS	MS	7.2	NA	NA	NA	NA	NA	NA	NA	NA
216	2014-10-08	45.3292	RR-MS	MS	7.34	NA	NA	NA	NA	NA	NA	NA	NA
216	2015-03-26	45.7926	RR-MS	MS	8.59	NA	NA	NA	NA	NA	NA	NA	NA
216	2015-10-15	46.3484	RR-MS	MS	5.02	NA	NA	NA	NA	NA	NA	NA	NA
216	2016-03-17	46.768	RR-MS	MS	6.42	NA	NA	NA	NA	NA	NA	NA	NA
217	2017-08-03	32.8474	RR-MS	MS	6.01	4.6	23.4	0.2	3	57	238	171	1237
217	2017-08-02	32.8447	RR-MS	MS	5.4	4.6	23.4	0.2	3	57	238	171	1237
218	2016-01-20	37.9021	RR-MS	MS	5.23	NA	NA	NA	NA	86	138	235	NA
219	2005-07-18	53.8145	RR-MS	MS	6.33	NA	NA	NA	NA	NA	NA	NA	NA
219	2005-09-01	53.9377	RR-MS	MS	7.63	3.4	NA	NA	NA	NA	NA	NA	744
219	2005-09-29	54.0144	RR-MS	MS	6.26	3.4	NA	NA	NA	NA	NA	NA	744
219	2013-04-04	61.5271	RR-MS	MS	6.14	NA	NA	NA	NA	NA	NA	NA	1090
219	2013-09-12	61.9678	RR-MS	MS	7.64	NA	NA	NA	NA	NA	NA	NA	891
219	2013-09-18	61.9843	RR-MS	MS	5.82	NA	NA	NA	NA	NA	NA	NA	891
219	2013-09-11	61.9651	RR-MS	MS	7.14	NA	NA	NA	NA	NA	NA	NA	891
219	2016-05-05	64.6119	RR-MS	MS	3.48	4.4	22.3	0.4	4	83	64	286	844
219	2016-05-04	64.6092	RR-MS	MS	4.22	4.4	22.3	0.4	4	83	64	286	844
219	2017-08-03	65.8583	RR-MS	MS	5.69	4.6	27.3	0.2	5	157	48	343	779
219	2017-08-24	65.9158	RR-MS	MS	3.9	4.6	27.3	0.2	5	157	48	343	779
220	2010-07-08	43.82	RR-MS	MS	6.84	NA	NA	NA	NA	NA	NA	NA	NA
220	2010-09-02	43.9733	RR-MS	MS	7.09	NA	NA	NA	NA	NA	NA	NA	NA
220	2010-08-05	43.8966	RR-MS	MS	8.27	NA	NA	NA	NA	NA	NA	NA	NA
220	2010-12-16	44.2608	RR-MS	MS	6.71	NA	NA	NA	NA	NA	NA	NA	NA
220	2011-05-31	44.7159	RR-MS	MS	6.85	NA	NA	NA	NA	NA	NA	NA	NA
220	2011-07-28	44.8747	RR-MS	MS	7.39	NA	NA	NA	NA	NA	NA	NA	NA
220	2011-03-15	44.5051	RR-MS	MS	6.79	NA	NA	NA	NA	NA	NA	NA	NA
220	2011-11-22	45.195	RR-MS	MS	7.63	NA	NA	NA	NA	NA	NA	NA	NA
220	2012-07-12	45.831	RR-MS	MS	6.59	NA	NA	NA	NA	NA	NA	NA	NA
220	2012-05-17	45.6776	RR-MS	MS	7.94	NA	NA	NA	NA	NA	NA	NA	NA
220	2012-10-23	46.1129	RR-MS	MS	7.91	NA	NA	NA	NA	NA	NA	NA	NA
220	2013-04-18	46.5982	RR-MS	MS	7.62	NA	NA	NA	NA	NA	NA	NA	NA
220	2013-10-30	47.1321	RR-MS	MS	7.58	NA	NA	NA	NA	NA	NA	NA	NA
220	2014-04-16	47.5927	RR-MS	MS	6.97	4	NA	NA	NA	NA	NA	NA	1292
220	2014-10-29	48.1294	RR-MS	MS	6.32	NA	NA	NA	NA	NA	NA	NA	NA
220	2014-10-30	48.1321	RR-MS	MS	7.71	NA	NA	NA	NA	NA	NA	NA	NA
220	2015-02-18	48.4366	RR-MS	MS	6.44	NA	NA	NA	NA	NA	NA	NA	NA
220	2015-10-28	49.1266	RR-MS	MS	7.71	NA	NA	NA	NA	NA	NA	NA	NA
220	2016-04-20	49.6037	RR-MS	MS	7.69	NA	NA	NA	NA	NA	NA	NA	NA
221	2010-06-03	39.9897	RR-MS	MS	7.47	NA	NA	NA	NA	NA	NA	NA	NA
221	2010-07-28	40.1403	RR-MS	MS	8.69	NA	NA	NA	NA	NA	NA	NA	NA
221	2010-07-01	40.0664	RR-MS	MS	8.19	NA	NA	NA	NA	NA	NA	NA	NA
221	2010-11-17	40.4469	RR-MS	MS	8.36	NA	NA	NA	NA	NA	NA	NA	NA
221	2011-02-09	40.6776	RR-MS	MS	8.59	NA	NA	NA	NA	NA	NA	NA	NA
221	2011-05-06	40.913	RR-MS	MS	9.31	NA	NA	NA	NA	NA	NA	NA	NA
221	2011-07-01	41.0664	RR-MS	MS	7.74	NA	NA	NA	NA	NA	NA	NA	NA
221	2011-10-19	41.3675	RR-MS	MS	7.73	NA	NA	NA	NA	NA	NA	NA	NA
221	2012-05-30	41.9788	RR-MS	MS	7.92	NA	NA	NA	NA	NA	NA	NA	NA
221	2012-04-12	41.8474	RR-MS	MS	9.63	NA	NA	NA	NA	NA	NA	NA	NA
221	2012-09-28	42.3101	RR-MS	MS	9	NA	NA	NA	NA	NA	NA	NA	NA
221	2013-03-28	42.8063	RR-MS	MS	9.25	NA	NA	NA	NA	NA	NA	NA	NA
221	2013-09-26	43.3046	RR-MS	MS	8.33	NA	NA	NA	NA	NA	NA	NA	NA
221	2013-09-25	43.3018	RR-MS	MS	8.47	NA	NA	NA	NA	NA	NA	NA	NA
221	2013-10-02	43.321	RR-MS	MS	6.53	NA	NA	NA	NA	NA	NA	NA	NA
221	2014-03-20	43.7844	RR-MS	MS	7.58	4.8	NA	NA	NA	NA	NA	NA	1272
221	2014-10-15	44.3566	RR-MS	MS	8.2	NA	NA	NA	NA	NA	NA	NA	NA
221	2014-10-16	44.3593	RR-MS	MS	10.43	NA	NA	NA	NA	NA	NA	NA	NA
221	2014-10-22	44.3758	RR-MS	MS	7.76	NA	NA	NA	NA	NA	NA	NA	NA
221	2015-04-02	44.82	RR-MS	MS	8.95	NA	NA	NA	NA	NA	NA	NA	NA
221	2015-10-21	45.373	RR-MS	MS	9.61	NA	NA	NA	NA	NA	NA	NA	NA
221	2016-03-02	45.7351	RR-MS	MS	8.35	NA	NA	NA	NA	NA	NA	NA	NA
222	2010-09-09	41.8392	RR-MS	MS	15.28	NA	NA	NA	NA	NA	NA	NA	NA
222	2010-08-12	41.7625	RR-MS	MS	11.3	NA	NA	NA	NA	NA	NA	NA	NA
222	2010-07-15	41.6859	RR-MS	MS	10.06	NA	NA	NA	NA	NA	NA	NA	NA
222	2011-01-06	42.1656	RR-MS	MS	11.4	NA	NA	NA	NA	NA	NA	NA	NA
222	2011-08-17	42.7762	RR-MS	MS	10.63	NA	NA	NA	NA	NA	NA	NA	NA
222	2011-06-22	42.6229	RR-MS	MS	11.58	NA	NA	NA	NA	NA	NA	NA	NA
222	2011-12-08	43.0856	RR-MS	MS	8.97	NA	NA	NA	NA	NA	NA	NA	NA
222	2012-05-17	43.5244	RR-MS	MS	10.53	NA	NA	NA	NA	NA	NA	NA	NA
222	2012-07-12	43.6777	RR-MS	MS	8.83	NA	NA	NA	NA	NA	NA	NA	NA
222	2012-10-25	43.9651	RR-MS	MS	13.51	NA	NA	NA	NA	NA	NA	NA	NA
222	2013-04-11	44.4258	RR-MS	MS	11.43	NA	NA	NA	NA	NA	NA	NA	NA
222	2013-10-17	44.9432	RR-MS	MS	8.38	NA	NA	NA	NA	NA	NA	NA	NA
222	2013-10-16	44.9405	RR-MS	MS	15.11	NA	NA	NA	NA	NA	NA	NA	NA
222	2014-03-26	45.382	RR-MS	MS	8.35	NA	NA	NA	NA	NA	NA	NA	768
222	2014-12-04	46.0746	RR-MS	MS	8.58	NA	NA	NA	NA	NA	NA	NA	NA
222	2014-12-03	46.0719	RR-MS	MS	9	NA	NA	NA	NA	NA	NA	NA	NA
222	2015-04-01	46.3984	RR-MS	MS	10.02	NA	NA	NA	NA	NA	NA	NA	NA
222	2015-10-14	46.935	RR-MS	MS	6.31	NA	NA	NA	NA	NA	NA	NA	NA
222	2016-04-13	47.4313	RR-MS	MS	5.03	NA	NA	NA	NA	NA	NA	NA	NA
223	2010-07-21	54.768	RR-MS	MS	4.22	NA	NA	NA	NA	NA	NA	NA	NA
223	2011-03-30	55.4586	RR-MS	MS	4.18	NA	NA	NA	NA	NA	NA	NA	NA
223	2011-08-17	55.8419	RR-MS	MS	3.71	NA	NA	NA	NA	NA	NA	NA	NA
223	2011-06-30	55.7105	RR-MS	MS	4.04	NA	NA	NA	NA	NA	NA	NA	NA
223	2011-12-05	56.143	RR-MS	MS	3.14	NA	NA	NA	NA	NA	NA	NA	NA
223	2012-07-16	56.7543	RR-MS	MS	3.88	NA	NA	NA	NA	NA	NA	NA	NA
223	2012-05-23	56.6065	RR-MS	MS	3.57	NA	NA	NA	NA	NA	NA	NA	NA
223	2012-11-05	57.0609	RR-MS	MS	4.62	NA	NA	NA	NA	NA	NA	NA	NA
223	2013-04-25	57.5298	RR-MS	MS	3.88	NA	NA	NA	NA	NA	NA	NA	NA
223	2013-10-10	57.9897	RR-MS	MS	3.5	NA	NA	NA	NA	NA	NA	NA	NA
223	2013-10-09	57.987	RR-MS	MS	3.86	NA	NA	NA	NA	NA	NA	NA	NA
223	2014-04-02	58.4668	RR-MS	MS	3.7	4.2	NA	NA	NA	NA	NA	NA	911
223	2014-04-03	58.4695	RR-MS	MS	3.64	4.2	NA	NA	NA	NA	NA	NA	911
223	2014-10-22	59.0226	RR-MS	MS	4.04	NA	NA	NA	NA	NA	NA	NA	NA
223	2014-10-23	59.0253	RR-MS	MS	3.67	NA	NA	NA	NA	NA	NA	NA	NA
223	2015-04-02	59.4668	RR-MS	MS	4.24	NA	NA	NA	NA	NA	NA	NA	NA
223	2015-10-15	60.0034	RR-MS	MS	4.29	NA	NA	NA	NA	NA	NA	NA	NA
223	2016-04-21	60.5189	RR-MS	MS	3.81	NA	NA	NA	NA	NA	NA	NA	NA
224	2010-07-06	37.5216	RR-MS	MS	4.26	NA	NA	NA	8	NA	NA	NA	996
225	2010-07-08	61.6366	PP-MS	MS	7.37	4	NA	NA	NA	NA	NA	NA	686
225	2017-02-08	68.2259	PP-MS	MS	6.63	4.6	24.7	4.1	7	190	51	313	722
225	2017-01-19	68.1712	PP-MS	MS	7.15	4.6	24.7	4.1	7	190	51	313	722
225	2017-08-16	68.7434	PP-MS	MS	7.25	NA	NA	NA	NA	74	27	303	NA
225	2017-09-13	68.82	PP-MS	MS	6.25	NA	NA	NA	NA	74	27	303	NA
226	2010-11-19	51.3128	SP-MS	MS	5.33	NA	NA	NA	NA	NA	NA	NA	NA
226	2010-09-24	51.1595	SP-MS	MS	5.21	NA	NA	NA	NA	NA	NA	NA	NA
226	2010-10-29	51.2553	SP-MS	MS	5.53	NA	NA	NA	NA	NA	NA	NA	NA
226	2011-03-11	51.6201	SP-MS	MS	5.78	NA	NA	NA	NA	NA	NA	NA	NA
226	2011-08-26	52.0801	SP-MS	MS	6.16	NA	NA	NA	NA	NA	NA	NA	NA
226	2011-06-03	51.8501	SP-MS	MS	6.43	NA	NA	NA	NA	NA	NA	NA	NA
226	2013-05-09	53.7817	SP-MS	MS	5.54	NA	NA	NA	NA	NA	NA	NA	NA
226	2013-10-23	54.2389	SP-MS	MS	6.15	NA	NA	NA	NA	NA	NA	NA	NA
226	2014-10-22	55.2361	SP-MS	MS	5.49	NA	NA	NA	NA	NA	NA	NA	NA
226	2014-10-23	55.2389	SP-MS	MS	5.66	NA	NA	NA	NA	NA	NA	NA	NA
227	2007-02-12	33.2093	RR-MS	MS	7.39	NA	NA	NA	NA	NA	NA	NA	NA
228	2011-03-29	42.4695	RR-MS	MS	5.04	4.4	NA	NA	NA	NA	NA	NA	1250
228	2011-04-21	42.5325	RR-MS	MS	5.14	4.4	NA	NA	NA	NA	NA	NA	1250
228	2011-06-24	42.7077	RR-MS	MS	4.73	NA	NA	NA	NA	NA	NA	NA	NA
228	2011-07-29	42.8036	RR-MS	MS	5.69	NA	NA	NA	NA	NA	NA	NA	NA
228	2011-05-26	42.6283	RR-MS	MS	5.37	NA	NA	NA	NA	NA	NA	NA	1250
228	2011-11-10	43.0883	RR-MS	MS	5.86	NA	NA	NA	NA	NA	NA	NA	NA
228	2012-05-10	43.5846	RR-MS	MS	5.78	4.8	NA	NA	NA	NA	NA	NA	1210
228	2012-04-26	43.5463	RR-MS	MS	6.7	4.8	NA	NA	NA	NA	NA	NA	1210
228	2012-06-21	43.6996	RR-MS	MS	6.73	NA	NA	NA	NA	NA	NA	NA	1210
228	2012-02-02	43.3163	RR-MS	MS	6.58	NA	NA	NA	NA	NA	NA	NA	NA
228	2012-10-04	43.987	RR-MS	MS	6.45	NA	NA	NA	NA	NA	NA	NA	NA
228	2013-05-09	44.5818	RR-MS	MS	5.57	4.8	NA	NA	NA	NA	NA	NA	1220
228	2013-10-23	45.039	RR-MS	MS	5.71	NA	NA	NA	NA	NA	NA	NA	NA
228	2013-10-16	45.0199	RR-MS	MS	5.77	NA	NA	NA	NA	NA	NA	NA	NA
228	2013-10-17	45.0226	RR-MS	MS	5.63	NA	NA	NA	NA	NA	NA	NA	NA
228	2014-04-24	45.5407	RR-MS	MS	4.97	4.5	NA	NA	NA	NA	NA	NA	1167
228	2014-04-17	45.5216	RR-MS	MS	5.73	4.5	NA	NA	NA	NA	NA	NA	1167
228	2014-10-23	46.039	RR-MS	MS	12.63	NA	NA	NA	NA	NA	NA	NA	NA
228	2014-10-29	46.0555	RR-MS	MS	6.14	NA	NA	NA	NA	NA	NA	NA	NA
228	2014-10-22	46.0363	RR-MS	MS	8.14	NA	NA	NA	NA	NA	NA	NA	NA
228	2015-03-12	46.423	RR-MS	MS	7.23	NA	NA	NA	NA	NA	NA	NA	NA
228	2015-10-22	47.0363	RR-MS	MS	7.35	NA	NA	NA	NA	NA	NA	NA	NA
228	2016-03-31	47.4751	RR-MS	MS	5.63	NA	NA	NA	NA	NA	NA	NA	NA
229	2011-06-16	26.5791	RR-MS	MS	6.23	3.4	NA	NA	NA	NA	NA	NA	1010
230	2016-10-26	51.5619	RR-MS	MS	8.89	4.6	24	1.4	9	108	29	258	949
230	2016-10-27	51.5647	RR-MS	MS	8.54	4.6	24	1.4	9	108	29	258	949
231	2004-03-04	28.3546	RR-MS	MS	6.79	NA	NA	NA	NA	NA	NA	NA	NA
231	2004-04-01	28.4313	RR-MS	MS	7.77	NA	NA	NA	NA	NA	NA	NA	110
231	2004-04-29	28.5079	RR-MS	MS	6.01	NA	NA	NA	NA	NA	NA	NA	110
231	2006-03-04	30.3546	RR-MS	MS	8.47	NA	NA	NA	NA	NA	NA	NA	NA
231	2005-12-01	30.0993	RR-MS	MS	5.09	NA	NA	NA	NA	NA	NA	NA	NA
232	2004-01-15	45.1164	RR-MS	MS	6.03	NA	NA	NA	NA	NA	NA	NA	NA
232	2003-06-30	44.5735	RR-MS	MS	7.07	NA	NA	NA	NA	NA	NA	NA	865
232	2004-02-19	45.2122	RR-MS	MS	5.99	NA	NA	NA	NA	NA	NA	NA	NA
232	2004-03-18	45.2889	RR-MS	MS	5.77	NA	NA	NA	NA	NA	NA	NA	NA
232	2016-02-25	57.2286	RR-MS	MS	7.91	5	35.8	1.1	12	82	105	325	675
232	2016-03-03	57.2478	RR-MS	MS	7.41	5	35.8	1.1	12	82	105	325	675
232	2017-03-15	58.2806	RR-MS	MS	7.92	NA	29	1	6	88	137	319	NA
233	2016-03-02	47.6229	RR-MS	MS	7.32	NA	26.3	5.7	12	NA	111	210	NA
233	2016-03-03	47.6257	RR-MS	MS	5.8	NA	26.3	5.7	12	NA	111	210	NA
233	2017-03-01	48.6202	RR-MS	MS	4.04	4.9	23.5	3.1	7	103	80	229	1047
233	2017-03-02	48.6229	RR-MS	MS	4.14	4.9	23.5	3.1	7	103	80	229	1047
234	2013-09-19	44.2608	SP-MS	MS	5.42	NA	NA	NA	NA	NA	NA	NA	1050
234	2014-01-15	44.5845	SP-MS	MS	4.27	NA	NA	NA	NA	NA	NA	NA	NA
235	2013-05-28	37.7351	Healthy Donor	HD	7.1	NA	NA	15.4	NA	NA	NA	NA	NA
235	2013-07-25	37.8939	Healthy Donor	HD	5.58	NA	NA	11.4	NA	NA	NA	NA	NA
235	2013-05-21	37.716	Healthy Donor	HD	7.66	NA	NA	15.4	NA	NA	NA	NA	NA
235	2013-06-05	37.757	Healthy Donor	HD	6.21	NA	NA	15.4	NA	NA	NA	NA	NA
235	2013-05-29	37.7379	Healthy Donor	HD	7.52	NA	NA	15.4	NA	NA	NA	NA	NA
235	2014-08-28	38.987	Healthy Donor	HD	6.04	4.3	NA	NA	NA	NA	NA	NA	1154
235	2015-11-12	40.1951	Healthy Donor	HD	5.53	NA	31.1	NA	NA	61	21	223	1269
236	2014-08-07	45.3867	Healthy Donor	HD	4.66	4.3	NA	NA	NA	NA	NA	NA	1072
236	2013-08-01	44.3703	Healthy Donor	HD	4.75	4.3	24.1	0.77	NA	82	12	264	1060
236	2013-10-02	44.54	Healthy Donor	HD	6.11	NA	NA	NA	NA	NA	NA	NA	NA
236	2013-09-25	44.5209	Healthy Donor	HD	5.28	NA	NA	NA	NA	NA	NA	NA	1060
236	2013-09-26	44.5236	Healthy Donor	HD	4.65	NA	NA	NA	NA	NA	NA	NA	1060
237	2013-09-05	56.8173	PP-MS	MS	5.57	NA	NA	NA	NA	NA	NA	NA	1100
237	2014-02-05	57.2368	PP-MS	MS	8.12	NA	NA	NA	NA	NA	NA	NA	NA
238	2013-09-19	33.7981	Healthy Donor	HD	6.82	NA	NA	NA	NA	NA	NA	NA	1220
238	2013-09-25	33.8145	Healthy Donor	HD	6.66	NA	NA	NA	NA	NA	NA	NA	1220
238	2013-08-08	33.6831	Healthy Donor	HD	5.44	4.7	19.2	0.24	NA	58	44	251	1220
238	2013-09-18	33.7954	Healthy Donor	HD	7.03	NA	NA	NA	NA	NA	NA	NA	1220
238	2014-08-15	34.7023	Healthy Donor	HD	7.38	4.8	NA	NA	NA	NA	NA	NA	1147
238	2015-11-12	35.9459	Healthy Donor	HD	6.6	4.6	23.2	0.4	14	124	65	258	1179
239	2013-08-08	59.9815	PP-MS	MS	3.49	4.2	34.5	2.35	2	128	50	229	420
239	2013-09-05	60.0582	PP-MS	MS	3.1	4.2	34.5	2.35	2	128	50	229	420
239	2014-02-12	60.4969	PP-MS	MS	3.62	NA	NA	NA	NA	NA	NA	NA	NA
239	2016-09-29	63.1239	PP-MS	MS	4.16	4.1	NA	NA	NA	NA	NA	NA	379
239	2017-10-25	64.1951	PP-MS	MS	NA	NA	NA	NA	NA	NA	NA	NA	366
239	2017-10-26	64.1978	PP-MS	MS	NA	NA	NA	NA	NA	NA	NA	NA	366
240	2013-08-08	38.6968	Healthy Donor	HD	5.19	NA	30.4	0.23	NA	55	36	295	NA
241	2014-03-13	54.9432	SP-MS	MS	4.99	NA	NA	NA	NA	NA	NA	NA	NA
242	2013-08-14	56.2005	Healthy Donor	HD	6.44	4.6	29	1.01	NA	93	55	314	1130
242	2013-08-22	56.2224	Healthy Donor	HD	6.64	4.6	29	1.01	NA	93	55	314	1130
242	2014-09-18	57.2964	Healthy Donor	HD	6.7	4.6	25.9	1	6	67	67	296	1160
242	2014-09-11	57.2772	Healthy Donor	HD	6.99	4.6	25.9	1	6	67	67	296	1160
242	2016-08-18	59.2115	Healthy Donor	HD	7.12	4.8	19.8	1.3	5	99	119	262	1194
242	2016-09-15	59.2882	Healthy Donor	HD	6.89	4.8	19.8	1.3	5	99	119	262	1194
243	2013-09-06	50.3922	PP-MS	MS	4.15	NA	NA	NA	NA	NA	NA	NA	948
244	2013-08-29	57.5401	PP-MS	MS	5.48	4.4	NA	NA	NA	NA	NA	NA	908
244	2014-01-23	57.9432	PP-MS	MS	7.05	NA	NA	NA	NA	NA	NA	NA	NA
245	2013-11-21	54.54	SP-MS	MS	4.79	NA	NA	NA	NA	NA	NA	NA	1210
246	2014-04-02	36.4312	PP-MS	MS	5.46	NA	NA	NA	NA	NA	NA	NA	NA
247	2013-12-12	52.9151	SP-MS	MS	4.65	NA	NA	NA	NA	NA	NA	NA	1150
247	2014-05-14	53.3347	SP-MS	MS	5.7	NA	NA	NA	NA	NA	NA	NA	NA
248	2013-12-19	55.6715	PP-MS	MS	3.84	4.7	21.6	0.34	5	66	77	254	1260
248	2014-05-20	56.0883	PP-MS	MS	4.8	NA	NA	NA	NA	NA	NA	NA	NA
248	2016-12-01	58.6222	PP-MS	MS	5.3	4.6	18.1	NA	NA	85	25	262	894
248	2016-11-30	58.6194	PP-MS	MS	4.95	4.6	18.1	NA	NA	85	25	262	894
248	2017-06-15	59.1595	PP-MS	MS	3.92	NA	NA	NA	NA	NA	NA	NA	NA
249	2013-12-05	50.8823	PP-MS	MS	8.81	4.6	22.4	1.17	9	73	110	242	1280
249	2013-12-19	50.9206	PP-MS	MS	8.84	4.6	22.4	1.17	9	73	110	242	1280
249	2014-05-22	51.3429	PP-MS	MS	10.07	NA	NA	NA	NA	NA	NA	NA	NA
250	2014-01-16	59.976	PP-MS	MS	6.41	5	NA	NA	NA	NA	NA	NA	923
250	2014-06-05	60.3593	PP-MS	MS	5.92	NA	NA	NA	NA	NA	NA	NA	NA
250	2016-12-01	62.8494	PP-MS	MS	5.47	4.9	22.2	NA	NA	72	136	252	783
250	2016-11-30	62.8467	PP-MS	MS	6.24	4.9	22.2	NA	NA	72	136	252	783
251	2013-12-09	28.1458	PP-MS	MS	6.11	4.3	NA	NA	NA	NA	NA	NA	847
251	2013-12-12	28.154	PP-MS	MS	10.47	4.3	NA	NA	NA	NA	NA	NA	847
252	2014-01-13	64.7652	Healthy Donor	HD	6.03	NA	NA	NA	NA	NA	NA	NA	NA
253	2013-12-19	63.4059	PP-MS	MS	4.86	NA	26.1	0.51	7	84	98	243	NA
253	2014-01-30	63.5215	PP-MS	MS	5.63	NA	NA	NA	NA	NA	NA	NA	NA
253	2014-08-13	64.0554	PP-MS	MS	4.95	NA	NA	NA	NA	NA	NA	NA	NA
253	2017-03-30	66.6831	PP-MS	MS	5.02	4.5	NA	NA	NA	NA	NA	NA	700
254	2014-01-23	63.1382	SP-MS	MS	3.06	NA	NA	NA	NA	NA	NA	NA	890
254	2014-07-02	63.5763	SP-MS	MS	3.38	NA	NA	NA	NA	NA	NA	NA	NA
255	2014-01-13	33.1137	Healthy Donor	HD	8.79	4	NA	NA	NA	NA	NA	NA	1250
256	2014-01-13	46.2368	Healthy Donor	HD	6.19	4	NA	NA	NA	NA	NA	NA	1020
257	2014-01-16	29.4367	RR-MS	MS	5.5	5.2	20.1	0.4	1	82	202	265	676
258	2014-02-14	59.4312	PP-MS	MS	5.81	4.2	24	0.83	5	82	16	323	996
258	2014-07-16	59.8474	PP-MS	MS	4.61	NA	NA	NA	NA	NA	NA	NA	NA
258	2015-01-15	60.349	PP-MS	MS	3.97	NA	30.3	NA	NA	91	42	287	NA
259	2014-01-23	47.4175	PP-MS	MS	6.25	4.6	32.1	1.27	7	80	67	264	1135
259	2014-02-20	47.4942	PP-MS	MS	5.12	4.6	32.1	1.27	7	80	67	264	1135
259	2014-07-23	47.9131	PP-MS	MS	5.06	NA	NA	NA	NA	NA	NA	NA	NA
259	2015-01-22	48.4147	PP-MS	MS	5.64	NA	29.9	NA	NA	113	86	273	NA
259	2017-09-06	51.0363	PP-MS	MS	6.37	5.2	31.4	1	9	93	108	283	991
259	2017-09-07	51.039	PP-MS	MS	6.92	5.2	31.4	1	9	93	108	283	991
260	2014-02-27	56.0582	PP-MS	MS	4.82	NA	31.3	0.28	7	90	72	242	863
260	2014-07-29	56.4743	PP-MS	MS	5.17	NA	NA	NA	NA	NA	NA	NA	NA
260	2017-02-09	59.0089	PP-MS	MS	4.65	NA	NA	NA	NA	NA	NA	NA	959
260	2017-08-02	59.4853	PP-MS	MS	7.58	NA	NA	NA	NA	NA	NA	NA	NA
261	2014-02-06	61.5572	PP-MS	MS	7.43	4	29.1	4.55	27	70	101	239	897
261	2014-03-06	61.6338	PP-MS	MS	7.13	4	29.1	4.55	27	70	101	239	897
261	2014-08-06	62.0527	PP-MS	MS	8.02	NA	NA	NA	NA	NA	NA	NA	NA
261	2017-02-23	64.6037	PP-MS	MS	7.86	NA	NA	NA	NA	NA	NA	NA	997
262	2014-02-12	48.3326	PP-MS	MS	4.88	NA	29.2	NA	6	NA	NA	NA	NA
263	2014-02-14	47.1957	PP-MS	MS	6.71	NA	NA	NA	NA	NA	NA	NA	NA
263	2014-03-20	47.2888	PP-MS	MS	5.76	NA	NA	NA	NA	NA	NA	NA	NA
264	2014-05-22	60.2799	SP-MS	MS	8.88	4.2	NA	NA	NA	NA	NA	NA	1010
264	2014-09-10	60.5838	SP-MS	MS	8.95	NA	NA	NA	NA	NA	NA	NA	NA
264	2015-03-04	61.0636	SP-MS	MS	5.7	NA	NA	NA	NA	NA	NA	NA	NA
264	2017-06-07	63.3238	SP-MS	MS	9.24	NA	NA	NA	NA	NA	NA	NA	NA
264	2017-09-13	63.5921	SP-MS	MS	7.21	NA	28.2	0.3	22	86	153	280	1015
264	2017-09-14	63.5948	SP-MS	MS	6.29	NA	28.2	0.3	22	86	153	280	1015
265	2014-05-08	23.4613	Healthy Donor	HD	5.65	4.1	40.2	0.9	16	38	7	389	1279
265	2014-05-14	23.4777	Healthy Donor	HD	5.43	4.1	40.2	0.9	16	38	7	389	1279
265	2014-05-21	23.4969	Healthy Donor	HD	6.24	4.1	40.2	0.9	16	38	7	389	1279
266	2014-03-26	46.1513	Healthy Donor	HD	5.5	4	33.2	NA	16	62	31	218	1208
267	2014-05-08	32.4202	Healthy Donor	HD	3.75	4.2	NA	NA	NA	NA	NA	NA	974
267	2017-05-04	35.4093	Healthy Donor	HD	3.5	4.6	NA	3	13	51	17	299	960
267	2017-05-18	35.4476	Healthy Donor	HD	3.25	4.6	NA	3	13	51	17	299	960
268	2014-05-01	51.4668	SP-MS	MS	6.09	4.7	NA	NA	NA	NA	NA	NA	1332
269	2014-05-29	69.3648	SP-MS	MS	7.49	NA	33.6	2.3	13	75	223	233	NA
269	2014-08-07	69.5565	SP-MS	MS	7.36	4.2	NA	NA	NA	NA	NA	NA	789
270	2014-07-10	49.2197	SP-MS	MS	5.61	NA	NA	NA	NA	NA	NA	NA	1190
270	2014-11-06	49.5455	SP-MS	MS	4.17	NA	NA	NA	NA	NA	NA	NA	NA
271	2017-07-20	65.0911	SP-MS	MS	3.47	4.7	NA	3.9	18	81	20	411	978
272	2014-07-31	63.4771	SP-MS	MS	6.85	4.5	NA	NA	NA	NA	NA	NA	968
272	2014-12-03	63.8193	SP-MS	MS	6.89	NA	NA	NA	NA	NA	NA	NA	NA
272	2014-12-04	63.822	SP-MS	MS	6.15	NA	NA	NA	NA	NA	NA	NA	NA
272	2017-06-28	66.3867	SP-MS	MS	6.36	4.3	27.5	0.4	7	82	141	275	891
273	2014-06-04	54.82	RR-MS	MS	4.44	4.6	19.6	0.5	5	118	207	207	1147
273	2014-06-05	54.8227	RR-MS	MS	5.68	4.6	19.6	0.5	5	118	207	207	1147
273	2016-04-07	56.6612	RR-MS	MS	5.9	4.8	15.2	NA	NA	149	111	230	1103
273	2016-04-21	56.6996	RR-MS	MS	4.73	4.8	15.2	NA	NA	149	111	230	1103
273	2017-05-25	57.7926	RR-MS	MS	8.8	NA	15.3	0.4	7	62	127	186	841
274	2014-06-12	51.3539	PP-MS	MS	4.63	NA	NA	NA	NA	NA	NA	NA	1248
274	2014-07-17	51.4497	PP-MS	MS	4.81	4.4	NA	NA	NA	NA	NA	NA	1248
274	2014-12-18	51.8713	PP-MS	MS	6.93	NA	NA	NA	NA	NA	NA	NA	NA
275	2014-06-13	23.694	Healthy Donor	HD	5.69	NA	NA	NA	NA	NA	NA	NA	NA
276	2014-06-26	44.8528	RR-MS	MS	6.3	4.4	38.9	1.6	7	94	108	319	1368
276	2014-06-27	44.8555	RR-MS	MS	5.15	4.4	38.9	1.6	7	94	108	319	1368
276	2014-11-12	45.2334	RR-MS	MS	4.17	NA	NA	NA	NA	NA	NA	NA	NA
276	2014-11-13	45.2361	RR-MS	MS	6.39	NA	NA	NA	NA	NA	NA	NA	NA
276	2014-11-19	45.2525	RR-MS	MS	5.92	NA	NA	NA	NA	NA	NA	NA	NA
276	2014-12-11	45.3128	RR-MS	MS	5.38	NA	NA	NA	NA	NA	NA	NA	NA
276	2016-02-17	46.4969	RR-MS	MS	4.71	NA	22.3	NA	NA	94	89	277	NA
276	2016-09-08	47.0554	RR-MS	MS	4.76	5	NA	NA	NA	NA	NA	NA	1258
277	2014-07-03	64.5133	PP-MS	MS	9.02	NA	NA	NA	NA	NA	NA	NA	655
277	2014-08-14	64.6283	PP-MS	MS	9.24	4.5	NA	NA	NA	NA	NA	NA	655
277	2015-01-22	65.0698	PP-MS	MS	10.69	NA	NA	NA	NA	NA	NA	NA	NA
277	2017-06-22	67.4832	PP-MS	MS	7.94	4.5	NA	NA	NA	NA	NA	NA	672
278	2014-07-10	45.2498	Healthy Donor	HD	6.82	NA	29	3.1	11	75	105	248	NA
278	2014-08-15	45.3484	Healthy Donor	HD	6.05	NA	NA	NA	NA	NA	NA	NA	NA
279	2014-07-17	53.7324	SP-MS	MS	5.24	NA	32.6	1.2	18	16	8	341	NA
279	2014-10-09	53.9624	SP-MS	MS	3.09	4.6	NA	NA	NA	NA	NA	NA	900
279	2015-01-14	54.2286	SP-MS	MS	3.4	NA	NA	NA	NA	NA	NA	NA	NA
280	2014-08-13	44.0801	RR-MS	MS	3.8	4.7	14.7	0.3	2	168	494	194	1183
280	2014-08-14	44.0828	RR-MS	MS	4.65	4.7	14.7	0.3	2	168	494	194	1183
280	2015-02-13	44.5845	RR-MS	MS	4.4	NA	NA	NA	NA	NA	NA	NA	NA
280	2015-08-20	45.0992	RR-MS	MS	4.05	NA	15.3	NA	NA	238	34	232	NA
280	2016-03-03	45.6338	RR-MS	MS	4.66	NA	NA	NA	NA	151	251	219	NA
281	2014-07-31	53.9897	Healthy Donor	HD	4.67	4.8	23.3	0.2	6	63	11	343	1320
281	2014-08-15	54.0308	Healthy Donor	HD	4.54	4.8	23.3	0.2	6	63	11	343	1320
281	2015-06-10	54.8501	Healthy Donor	HD	6.96	5.1	NA	NA	NA	NA	NA	NA	1438
281	2015-06-18	54.872	Healthy Donor	HD	4.6	5.1	NA	NA	NA	NA	NA	NA	1438
282	2014-08-07	23.54	Healthy Donor	HD	5.58	NA	26.8	1.3	7	106	75	200	NA
283	2014-08-15	43.1704	Healthy Donor	HD	7.88	4.4	NA	NA	NA	113	91	290	1241
283	2016-01-28	44.6229	Healthy Donor	HD	9.68	4.5	NA	NA	NA	NA	NA	NA	1370
283	2017-04-13	45.831	Healthy Donor	HD	NA	4.4	25.1	1.1	5	147	33	327	1213
283	2017-04-20	45.8501	Healthy Donor	HD	3.83	4.4	25.1	1.1	5	147	33	327	1213
284	2014-09-23	27.0308	Healthy Donor	HD	9.83	NA	25.7	1.7	5	90	96	268	NA
284	2014-09-25	27.0363	Healthy Donor	HD	8.86	NA	25.7	1.7	5	90	96	268	NA
285	2014-09-11	36.551	RR-MS	MS	4.84	4.8	25.1	0.7	16	75	448	227	1345
285	2017-09-06	39.5373	RR-MS	MS	3.76	NA	24.9	1.2	23	69	1376	230	NA
286	2014-09-11	56.7187	Healthy Donor	HD	4.63	4.8	33.3	0.8	13	61	96	290	1345
286	2015-03-12	57.2176	Healthy Donor	HD	4.3	NA	NA	NA	NA	NA	NA	NA	NA
286	2015-11-19	57.9076	Healthy Donor	HD	4.26	4.8	31.6	0.5	NA	101	50	249	1296
286	2017-05-03	59.36	Healthy Donor	HD	6.4	NA	NA	0.6	10	83	63	340	NA
287	2014-09-25	38.2854	RR-MS	MS	9.49	4.7	35.5	27.9	36	81	303	243	1368
287	2014-10-09	38.3238	RR-MS	MS	6.93	4.7	35.5	27.9	36	81	303	243	1368
287	2016-09-01	40.2198	RR-MS	MS	8.61	NA	28.2	10.7	18	80	134	235	NA
288	2014-09-25	29.3237	RR-MS	MS	5.82	4.6	26.7	0.4	5	92	81	225	841
288	2015-02-12	29.7076	RR-MS	MS	5.08	NA	NA	NA	NA	NA	NA	NA	NA
288	2015-10-08	30.3593	RR-MS	MS	5.62	NA	21	NA	NA	111	68	217	NA
288	2015-12-10	30.5318	RR-MS	MS	5.47	NA	NA	NA	NA	NA	NA	NA	989
288	2016-09-07	31.2745	RR-MS	MS	5.08	NA	19.5	0.6	5	68	54	176	NA
288	2017-11-30	32.5044	RR-MS	MS	NA	NA	NA	NA	NA	NA	NA	NA	780
289	2014-10-17	25.0198	Healthy Donor	HD	4.98	4.2	25.5	0.3	7	39	12	329	1066
289	2014-10-23	25.0362	Healthy Donor	HD	5.02	4.2	25.5	0.3	7	39	12	329	1066
290	2014-10-02	28.1704	Healthy Donor	HD	5.4	4.3	17.4	1.2	18	129	151	301	1319
290	2014-10-30	28.2471	Healthy Donor	HD	4.78	4.3	17.4	1.2	18	129	151	301	1319
291	2014-10-16	62.3429	PP-MS	MS	7.06	4.1	29	2	18	83	106	265	919
291	2014-11-06	62.4004	PP-MS	MS	5.79	4.1	29	2	18	83	106	265	919
291	2015-03-25	62.7817	PP-MS	MS	6.09	NA	NA	NA	NA	NA	NA	NA	NA
291	2017-09-21	65.2745	PP-MS	MS	5.4	4.5	NA	NA	NA	NA	NA	NA	876
292	2014-11-12	60.3292	PP-MS	MS	6.23	4.4	31.7	0.7	NA	138	58	235	884
292	2014-12-11	60.4086	PP-MS	MS	5.6	4.4	31.7	0.7	NA	138	58	235	884
292	2015-05-21	60.8501	PP-MS	MS	5.53	NA	NA	NA	NA	NA	NA	NA	NA
292	2017-10-12	63.2444	PP-MS	MS	5.48	NA	NA	NA	NA	NA	NA	NA	840
292	2017-11-09	63.321	PP-MS	MS	NA	NA	NA	NA	NA	NA	NA	NA	840
293	2014-12-11	27.7618	Healthy Donor	HD	5.27	NA	NA	NA	NA	NA	NA	NA	NA
293	2014-12-18	27.781	Healthy Donor	HD	4.61	NA	NA	NA	NA	NA	NA	NA	NA
294	2014-11-13	64.5291	PP-MS	MS	9.2	NA	NA	NA	NA	NA	NA	NA	1032
294	2014-12-18	64.6249	PP-MS	MS	8.91	4.2	21.2	1.8	12	88	253	281	1032
294	2015-06-10	65.102	PP-MS	MS	9.12	NA	NA	NA	NA	NA	NA	NA	NA
294	2015-11-12	65.5263	PP-MS	MS	9.08	NA	22.1	NA	NA	90	182	273	NA
295	2014-12-11	40.4086	RR-MS	MS	6.38	4.3	23.8	0.6	9	87	27	227	895
295	2014-12-18	40.4278	RR-MS	MS	4.36	4.3	23.8	0.6	9	87	27	227	895
295	2016-01-21	41.5188	RR-MS	MS	5.2841	NA	21.4	NA	NA	92	16	246	976
295	2016-02-25	41.6147	RR-MS	MS	4.11	5.1	NA	NA	NA	NA	NA	NA	976
295	2017-02-02	42.5544	RR-MS	MS	4.2	NA	16.3	0.2	7	56	7	270	NA
296	2015-02-26	37.7761	RR-MS	MS	4.33	NA	31.9	1.3	38	67	22	237	1275
296	2016-02-25	38.7707	RR-MS	MS	3.62	NA	NA	NA	NA	98	6	309	NA
297	2015-01-07	47.4914	PP-MS	MS	6.85	NA	NA	NA	NA	NA	NA	NA	NA
297	2015-01-09	47.4969	PP-MS	MS	6.19	NA	NA	NA	NA	NA	NA	NA	NA
298	2015-12-10	40.6797	SP-MS	MS	4.12	NA	NA	NA	NA	NA	NA	NA	849
299	2015-01-29	58.3025	Healthy Donor	HD	5.65	NA	25.5	2.8	6	78	105	345	NA
299	2015-02-19	58.36	Healthy Donor	HD	5.02	NA	25.5	2.8	6	78	105	345	NA
299	2015-04-16	58.5133	Healthy Donor	HD	4.47	4.2	NA	NA	NA	NA	NA	NA	1003
299	2017-03-09	60.4093	Healthy Donor	HD	5.34	4.6	19.9	4	7	109	69	321	1030
299	2017-03-23	60.4477	Healthy Donor	HD	4.45	4.6	19.9	4	7	109	69	321	1030
300	2015-02-19	37.9623	Healthy Donor	HD	6.87	4.3	20.2	0.5	2	73	73	212	825
300	2015-02-26	37.9815	Healthy Donor	HD	6.25	4.3	20.2	0.5	2	73	73	212	825
300	2017-04-13	40.1074	Healthy Donor	HD	4.93	4.3	NA	1.7	2	80	36	232	790
301	2015-03-20	22.0198	SP-MS	MS	5.48	4.5	19.6	0.2	3	109	96	248	866
302	2015-03-12	60.9048	Healthy Donor	HD	6.51	NA	NA	NA	NA	NA	NA	NA	NA
303	2015-02-18	57.3107	Healthy Donor	HD	6.96	4.4	29.4	1	11	145	19	298	1010
303	2015-02-20	57.3162	Healthy Donor	HD	6.28	4.4	29.4	1	11	145	19	298	1010
303	2015-03-12	57.3709	Healthy Donor	HD	5.31	4.4	29.4	1	11	145	19	298	1010
303	2016-01-27	58.2478	Healthy Donor	HD	6.19	4.4	27.1	0.6	NA	88	24	246	1104
303	2016-01-28	58.2505	Healthy Donor	HD	5.74	4.4	27.1	0.6	NA	88	24	246	1104
303	2017-03-30	59.4202	Healthy Donor	HD	5.17	4.8	NA	0.8	10	128	31	228	1009
303	2017-04-13	59.4586	Healthy Donor	HD	5.88	4.8	NA	0.8	10	128	31	228	1009
304	2015-02-26	22.3984	Healthy Donor	HD	3.88	4.7	28.4	0.6	6	55	11	354	1592
304	2015-03-12	22.4367	Healthy Donor	HD	3.53	4.7	28.4	0.6	6	55	11	354	1592
305	2015-02-25	46.3792	Healthy Donor	HD	5.55	NA	22.1	1.7	10	94	18	279	NA
305	2015-03-26	46.4586	Healthy Donor	HD	5.77	NA	22.1	1.7	10	94	18	279	NA
305	2016-02-11	47.3382	Healthy Donor	HD	5.06	4.7	21.6	NA	NA	159	22	280	1124
305	2017-04-20	48.5271	Healthy Donor	HD	4.93	5.1	NA	1.4	7	122	279	207	1071
305	2017-05-04	48.5654	Healthy Donor	HD	5.07	5.1	NA	1.4	7	122	279	207	1071
306	2015-02-26	51.7488	Healthy Donor	HD	5.59	NA	34.4	7.6	29	61	13	316	NA
306	2016-01-13	52.6256	Healthy Donor	HD	5.08	NA	32.5	NA	NA	41	18	253	NA
306	2016-01-14	52.6284	Healthy Donor	HD	4.39	NA	32.5	NA	NA	41	18	253	NA
307	2015-03-18	44.2943	RR-MS	MS	9.55	4.1	29.6	12.8	13	65	117	267	1169
307	2015-03-19	44.297	RR-MS	MS	7.56	4.1	29.6	12.8	13	65	117	267	1169
307	2015-09-17	44.7953	RR-MS	MS	6.52	NA	NA	NA	NA	NA	NA	NA	NA
307	2016-02-25	45.2341	RR-MS	MS	7.66	4.3	31.7	NA	NA	48	117	258	1158
307	2016-06-23	45.5599	RR-MS	MS	5.98	NA	27.8	NA	NA	74	128	261	NA
307	2017-01-25	46.152	RR-MS	MS	6.77	4.6	27.8	NA	NA	62	155	257	1241
307	2017-01-26	46.1547	RR-MS	MS	5.28	4.6	27.8	NA	NA	62	155	257	1241
307	2017-09-28	46.8255	RR-MS	MS	NA	4.5	33.7	16.2	21	72	204	266	1220
308	2015-04-02	52.5763	Healthy Donor	HD	5.61	NA	25.1	1.4	4	84	72	286	953
308	2015-05-07	52.6721	Healthy Donor	HD	4.67	4.6	NA	NA	NA	NA	NA	NA	953
308	2017-04-12	54.6037	Healthy Donor	HD	5.37	4.8	22.6	1.2	3	90	15	329	877
308	2017-04-13	54.6064	Healthy Donor	HD	5.01	4.8	22.6	1.2	3	90	15	329	877
309	2015-04-08	29.4448	Healthy Donor	HD	2.52	NA	24.3	0.4	13	82	24	253	NA
309	2015-04-09	29.4475	Healthy Donor	HD	2.54	NA	24.3	0.4	13	82	24	253	NA
310	2015-04-15	31.7625	Healthy Donor	HD	6.8	4.2	44.3	5.8	6	133	44	416	1252
310	2015-04-16	31.7652	Healthy Donor	HD	5.93	4.2	44.3	5.8	6	133	44	416	1252
310	2017-04-13	33.757	Healthy Donor	HD	6.98	4.4	NA	6.8	5	120	24	420	1146
310	2017-04-20	33.7762	Healthy Donor	HD	5.41	4.4	NA	6.8	5	120	24	420	1146
311	2015-04-15	44.9568	Healthy Donor	HD	2.61	4.6	32.1	3.7	8	73	49	271	1585
311	2015-04-30	44.9979	Healthy Donor	HD	2.85	4.6	32.1	3.7	8	73	49	271	1585
311	2016-02-17	45.7981	Healthy Donor	HD	5.09	NA	28.3	NA	NA	72	42	255	NA
311	2016-02-18	45.8008	Healthy Donor	HD	3.06	NA	28.3	NA	NA	72	42	255	NA
312	2015-04-16	59.9842	PP-MS	MS	4.02	NA	NA	NA	NA	NA	NA	NA	934
312	2015-04-30	60.0226	PP-MS	MS	3.91	NA	NA	NA	NA	NA	NA	NA	934
313	2015-05-13	56.6968	Healthy Donor	HD	5.16	4.8	29.8	2.9	4	79	20	339	985
313	2015-06-11	56.7762	Healthy Donor	HD	5.83	4.8	29.8	2.9	4	79	20	339	985
314	2017-05-17	57.6722	PP-MS	MS	5.49	5	NA	33.2	10	45	133	268	911
314	2017-05-18	57.6749	PP-MS	MS	3.94	5	NA	33.2	10	45	133	268	911
314	2017-11-02	58.1348	PP-MS	MS	NA	NA	NA	NA	NA	NA	NA	NA	NA
315	2015-05-20	47.9569	PP-MS	MS	3.41	NA	22.7	0.7	11	115	111	257	1091
315	2015-06-25	48.0554	PP-MS	MS	4.22	4.7	NA	NA	NA	NA	NA	NA	1091
315	2017-04-26	49.8912	PP-MS	MS	3.63	5	NA	0.5	4	114	57	288	1156
315	2017-04-27	49.8939	PP-MS	MS	3.82	5	NA	0.5	4	114	57	288	1156
315	2017-10-12	50.3539	PP-MS	MS	3.58	NA	20.9	0.8	7	58	63	287	NA
316	2015-05-27	24.1156	Healthy Donor	HD	6.12	4.1	24.7	2	7	54	13	262	1444
316	2015-05-28	24.1184	Healthy Donor	HD	7.47	4.1	24.7	2	7	54	13	262	1444
317	2015-06-25	32.0144	RR-MS	MS	4.19	4.2	23	0.6	13	82	23	259	880
317	2015-06-30	32.028	RR-MS	MS	3.29	4.2	23	0.6	13	82	23	259	880
318	2015-07-01	33.1293	Healthy Donor	HD	7.07	4.4	20.2	0.7	2	68	36	232	657
318	2015-07-02	33.1321	Healthy Donor	HD	7.56	4.4	20.2	0.7	2	68	36	232	657
318	2017-03-29	34.872	Healthy Donor	HD	6.78	4.9	NA	1.1	2	61	53	224	689
318	2017-04-20	34.9322	Healthy Donor	HD	6.8	4.9	NA	1.1	2	61	53	224	689
319	2015-07-15	50.0664	RR-MS	MS	9.02	4	30.2	8.6	34	49	56	245	1729
319	2015-07-16	50.0691	RR-MS	MS	8.73	4	30.2	8.6	34	49	56	245	1729
319	2016-08-03	51.1184	RR-MS	MS	10.21	3.8	35	33	48	38	45	234	1573
319	2016-08-04	51.1211	RR-MS	MS	10.13	3.8	35	33	48	38	45	234	1573
319	2017-09-07	52.2142	RR-MS	MS	NA	4	NA	NA	NA	NA	NA	NA	1515
319	2017-09-14	52.2334	RR-MS	MS	10.37	4	NA	NA	NA	NA	NA	NA	1515
320	2015-07-08	19.6913	Healthy Donor	HD	7.24	4.1	NA	NA	NA	NA	NA	NA	1391
320	2015-07-09	19.694	Healthy Donor	HD	7.62	4.1	NA	NA	NA	NA	NA	NA	1391
320	2017-07-27	21.7434	Healthy Donor	HD	7.53	4.7	36	8.7	14	25	13	370	1580
321	2015-07-16	24.8364	Healthy Donor	HD	8.07	NA	31.6	5.6	47	36	51	276	1211
321	2015-08-27	24.9513	Healthy Donor	HD	5.98	NA	NA	NA	NA	NA	NA	NA	1211
322	2015-08-06	61.4524	PP-MS	MS	5.61	4.7	NA	1.7	12	90	157	274	1145
322	2016-05-10	62.2115	PP-MS	MS	6.73	4.4	25.9	1.6	10	98	159	242	1100
322	2016-05-12	62.217	PP-MS	MS	6.29	4.4	25.9	1.6	10	98	159	242	1100
323	2015-09-23	56.5729	SP-MS	MS	7.56	NA	24.2	2.4	2	121	102	227	NA
323	2015-09-24	56.5756	SP-MS	MS	7.64	NA	24.2	2.4	2	121	102	227	NA
324	2015-10-01	23.1485	Healthy Donor	HD	3.75	4.2	16.7	0.15	8	119	102	240	939
324	2017-02-02	24.4888	Healthy Donor	HD	4.38	5	18.6	0.7	6	136	170	275	1061
324	2017-02-09	24.5079	Healthy Donor	HD	4.28	5	18.6	0.7	6	136	170	275	1061
325	2015-10-07	44.4579	SP-MS	MS	7.59	4.5	50.6	6	20	53	76	271	1042
325	2015-10-08	44.4606	SP-MS	MS	7.46	4.5	50.6	6	20	53	76	271	1042
325	2016-11-02	45.5291	SP-MS	MS	7.63	4.6	37.7	4.2	13	46	55	290	1089
325	2016-11-03	45.5318	SP-MS	MS	7.45	4.6	37.7	4.2	13	46	55	290	1089
325	2017-06-07	46.1239	SP-MS	MS	6.82	4.4	36.9	3.9	11	58	62	324	1052
326	2015-11-12	24.2662	Healthy Donor	HD	8.18	4.9	23.1	1.6	14	77	229	347	1451
327	2015-12-01	48.0992	Healthy Donor	HD	4.02	4.4	20	0.4	6	425	154	209	899
328	2016-01-06	26.7406	Healthy Donor	HD	7.78	NA	20.8	4.1	5	43	101	235	NA
328	2016-01-07	26.7433	Healthy Donor	HD	4.57	NA	20.8	4.1	5	43	101	235	NA
329	2016-01-07	19.3657	Healthy Donor	HD	5.33	NA	19.8	0.4	4	187	178	235	NA
329	2016-01-14	19.3848	Healthy Donor	HD	6.9	NA	19.8	0.4	4	187	178	235	NA
330	2016-01-07	46.0315	SP-MS	MS	3.58	4.8	NA	NA	NA	NA	NA	NA	1154
330	2016-01-14	46.0507	SP-MS	MS	3.43	4.8	NA	NA	NA	NA	NA	NA	1154
330	2017-01-26	47.0862	SP-MS	MS	2.98	NA	20.6	2.1	4	61	280	249	NA
330	2017-07-13	47.5462	SP-MS	MS	2.8	NA	NA	NA	NA	NA	NA	NA	NA
331	2016-01-13	40.5901	Healthy Donor	HD	7.39	NA	28.6	1.2	9	37	8	327	NA
331	2016-01-14	40.5928	Healthy Donor	HD	6.47	NA	28.6	1.2	9	37	8	327	NA
332	2016-01-14	70.2177	Healthy Donor	HD	8.14	NA	32.1	2.2	22	79	181	304	NA
332	2016-01-21	70.2368	Healthy Donor	HD	6.63	NA	32.1	2.2	22	79	181	304	NA
333	2016-02-11	58.2286	PP-MS	MS	6.9	4.5	33.4	4.3	29	65	53	278	4587
333	2016-02-18	58.2478	PP-MS	MS	6.6	4.5	33.4	4.3	29	65	53	278	4587
333	2017-04-12	59.3956	PP-MS	MS	7.66	4.9	NA	5.5	45	27	44	277	1954
334	2016-02-24	24.4258	Healthy Donor	HD	4.74	4.7	18.5	0.4	2	82	122	218	1086
334	2016-03-03	24.4477	Healthy Donor	HD	4.34	4.7	18.5	0.4	2	82	122	218	1086
335	2016-05-05	39.5216	RR-MS	MS	7.71	NA	NA	NA	NA	NA	NA	NA	842
335	2017-04-26	40.497	RR-MS	MS	6.09	4.3	NA	NA	NA	NA	NA	NA	732
335	2017-05-11	40.538	RR-MS	MS	4.05	4.3	NA	NA	NA	NA	NA	NA	732
335	2017-10-11	40.9569	RR-MS	MS	4.24	NA	NA	NA	NA	NA	NA	NA	NA
336	2016-03-24	39.9241	RR-MS	MS	3.04	NA	30	66.9	9	30	177	239	NA
336	2016-03-31	39.9432	RR-MS	MS	3.12	NA	30	66.9	9	30	177	239	NA
337	2016-04-07	30.872	Healthy Donor	HD	6.05	4.9	22.9	0.8	2	68	324	256	1355
338	2016-05-25	59.2964	SP-MS	MS	3.33	4.2	24.9	0.7	13	107	37	255	1188
338	2017-06-08	60.3347	SP-MS	MS	3.84	NA	NA	0.9	18	NA	29	288	NA
339	2016-07-13	71.2991	Healthy Donor	HD	5.41	4.7	26.6	0.7	16	50	33	262	1085
339	2016-07-20	71.3183	Healthy Donor	HD	5.01	4.7	26.6	0.7	16	50	33	262	NA
340	2016-12-14	41.8111	RR-MS	MS	9.69	4.6	28.1	9.2	16	47	35	267	1117
340	2016-12-15	41.8138	RR-MS	MS	9.17	4.6	28.1	9.2	16	47	35	267	1117
340	2017-07-27	42.4278	RR-MS	MS	11.12	NA	34.7	NA	NA	36	9	305	NA
340	2017-12-07	42.7919	RR-MS	MS	NA	NA	NA	NA	NA	NA	NA	NA	1063
341	2017-05-03	24.3237	Healthy Donor	HD	4.88	4.9	19.1	0.15	2	201	42	249	781
341	2017-05-04	24.3265	Healthy Donor	HD	4.22	4.9	19.1	0.15	2	201	42	249	781
342	2017-05-04	31.7351	RR-MS	MS	8.02	5.2	21.6	0.2	21	86	62	216	1272
342	2017-05-11	31.7543	RR-MS	MS	7.8	5.2	21.6	0.2	21	86	62	216	1272
342	2017-10-12	32.1759	RR-MS	MS	8.33	NA	NA	NA	NA	NA	NA	NA	NA

## Sheet: CSF Biomarker Data
Patient	Date of Visit	Age	Diagnosis	MS or HD	CSF Albumin	sCD14	sCD27	sCD163	CHI3L1	sBCMA	CSF IgG	IgG Index
1	2008-01-31	58.3546	PP-MS	MS	26	85.5	16.13	14.3922	233.448	295.171	4.1	0.64
1	2010-06-23	60.7488	PP-MS	MS	27	87.5	11.0472	13.9883	174.763	229.159	2.5	0.54
1	2011-03-23	61.4969	PP-MS	MS	NA	NA	NA	NA	NA	NA	NA	NA
1	2014-06-26	64.757	PP-MS	MS	22	104.4	10.7149	16.2209	190	267.494	2.2	0.5
2	2008-01-31	40.0801	RR-MS	MS	NA	77.1	32.6939	20.0331	129.76	424.992	3.1	0.56
3	2008-05-08	27.9679	RR-MS	MS	12	51.2	25.5136	15.5962	163.54	448.999	3.7	1
4	2008-04-03	59.7817	PP-MS	MS	NA	157.3	42.5505	36.9347	187.541	NA	NA	NA
5	2008-06-13	61.2909	PP-MS	MS	38	69.4328	42.0573	20.1798	197.713	615.491	8.1	0.66
5	2017-01-19	69.8939	PP-MS	MS	38	91.713	8.51306	NA	NA	NA	3.6	0.52
5	2017-01-26	69.9131	PP-MS	MS	38	91.713	8.51306	NA	NA	NA	3.6	0.52
5	2017-11-30	70.7563	PP-MS	MS	NA	NA	NA	NA	NA	NA	NA	NA
6	2008-09-04	44.6058	RR-MS	MS	NA	97.9	171.991	20.9681	95.8393	1817.2	15.3	1.72
7	2008-07-21	23.7954	RR-MS	MS	18	16.5	24.0761	14.5646	NA	264.011	2.6	0.88
8	2008-09-29	52.5236	RR-MS	MS	NA	65.4	7.93207	13.1025	196.035	189.454	4.5	0.57
8	2016-03-31	60.0254	RR-MS	MS	NA	NA	NA	NA	NA	NA	3.4	0.49
8	2016-03-30	60.0226	RR-MS	MS	NA	NA	NA	NA	NA	NA	3.4	0.49
9	2008-10-22	31.2225	RR-MS	MS	14	45.2	24.1073	8.82176	214.287	321.166	3.7	0.68
10	2008-10-06	29.0007	RR-MS	MS	13	43.5	13.9495	8.79941	84.8143	237.726	2.6	0.63
11	2008-12-01	23.9707	RR-MS	MS	NA	NA	NA	NA	NA	248.154	3	0.62
11	2016-03-16	31.2588	RR-MS	MS	NA	NA	NA	NA	NA	NA	1.8	0.58
11	2016-03-17	31.2616	RR-MS	MS	NA	NA	NA	NA	NA	NA	1.8	0.58
11	2017-06-29	32.5463	RR-MS	MS	NA	NA	NA	NA	NA	NA	NA	NA
12	2008-12-01	23.8412	RR-MS	MS	NA	36.4	11.6893	13.0364	157.451	184.343	3.8	0.56
12	2011-04-29	26.2498	RR-MS	MS	22	39.3	16.9815	14.0198	205.9	336.569	4.2	0.57
12	2012-04-06	27.1869	RR-MS	MS	NA	NA	NA	NA	NA	NA	NA	NA
13	2009-04-22	30.4422	RR-MS	MS	NA	49.5	64.368	10.3166	68.3125	603.289	4.3	1.45
14	2008-12-18	48.822	RR-MS	MS	NA	42.8	18.9577	22.6913	NA	543.688	5.5	0.73
15	2009-01-21	67.8172	RR-MS	MS	43	185.8	59.5058	34.3276	188.386	765.821	5.9	0.77
15	2015-10-29	74.5866	RR-MS	MS	54	220.8	53.2862	43.3542	NA	NA	5.9	0.57
15	2017-08-31	76.425	RR-MS	MS	43	NA	NA	NA	NA	NA	5.3	0.68
16	2008-09-22	32.7762	RR-MS	MS	NA	NA	NA	NA	NA	NA	NA	NA
17	2008-10-20	49.0774	PP-MS	MS	NA	66.2	39.6681	16.2587	195.21	NA	NA	NA
17	2010-04-09	50.5462	PP-MS	MS	NA	NA	NA	NA	NA	NA	NA	NA
18	2009-01-16	29.7132	RR-MS	MS	10	23.2	97.7568	19.5701	NA	1028.93	6.4	3.08
19	2009-02-12	49.36	RR-MS	MS	21	70.6	8.03567	12.1449	237.665	212.815	2.1	0.51
20	2009-05-11	57.2307	PP-MS	MS	17	78.3	79.7928	NA	NA	909.993	9.7	1.9
20	2010-01-21	57.9295	PP-MS	MS	NA	NA	NA	NA	NA	NA	NA	NA
20	2013-04-11	61.1485	PP-MS	MS	NA	67.4	48.7165	13.6443	154.716	917.297	5.8	1.66
20	2013-08-21	61.5099	PP-MS	MS	NA	NA	NA	NA	NA	NA	NA	NA
20	2015-08-12	63.4853	PP-MS	MS	NA	NA	51.837	NA	NA	NA	4.7	1.15
21	2009-02-26	43.1431	RR-MS	MS	NA	43	55.1711	10.5907	141.856	421.013	4.5	1.72
22	2010-03-26	67.0637	SP-MS	MS	NA	NA	NA	NA	NA	NA	NA	NA
22	2009-03-02	65.998	SP-MS	MS	31	42	28.3067	12.6346	161.301	719.386	3.7	0.56
23	2009-06-12	30.82	RR-MS	MS	NA	NA	NA	NA	NA	NA	NA	NA
24	2009-08-03	40.4168	PP-MS	MS	NA	56.7	64.9802	11.7965	655.658	456.316	NA	1.15
24	2009-10-08	40.5975	PP-MS	MS	NA	55.7	63.4217	10.1111	582.254	NA	NA	0.83
24	2009-03-10	40.0171	PP-MS	MS	34	NA	NA	NA	NA	501.199	5.7	1.17
24	2010-01-25	40.8966	PP-MS	MS	NA	47.8	68.2227	12.4481	593.947	590.075	NA	1.01
24	2011-12-14	42.781	PP-MS	MS	26	71	49.7799	12.4485	600.711	367.109	4.2	0.95
24	2017-05-23	48.2197	PP-MS	MS	42	97.6743	28.5881	NA	NA	NA	4.8	0.88
25	2009-05-14	54.7242	RR-MS	MS	19	88.5	100.352	19.6524	568.978	758.369	6.1	1.72
26	2010-01-28	51.4093	PP-MS	MS	NA	NA	NA	NA	NA	NA	NA	NA
26	2010-07-08	51.8501	PP-MS	MS	NA	NA	NA	NA	NA	NA	NA	NA
27	2009-02-12	26.8665	RR-MS	MS	NA	NA	NA	NA	NA	NA	NA	NA
27	2010-12-10	28.6906	RR-MS	MS	NA	NA	NA	NA	NA	NA	NA	NA
28	2009-02-19	38.4969	RR-MS	MS	NA	NA	NA	NA	NA	NA	NA	NA
29	2009-02-26	45.4942	SP-MS	MS	NA	NA	NA	NA	NA	NA	NA	NA
30	2009-07-09	33.1787	RR-MS	MS	23.8	77.2	101.821	19.0263	279.085	864.848	6.1	1.11
30	2010-09-10	34.3511	RR-MS	MS	NA	NA	NA	NA	NA	NA	NA	NA
30	2017-01-05	40.6722	RR-MS	MS	NA	NA	NA	NA	NA	NA	NA	NA
31	2010-09-29	50.3347	PP-MS	MS	NA	NA	NA	NA	NA	1157.52	8	1.19
31	2011-04-15	50.8775	PP-MS	MS	NA	NA	NA	NA	NA	NA	NA	NA
31	2017-05-10	56.946	PP-MS	MS	NA	NA	NA	NA	NA	NA	3.7	0.81
31	2017-05-11	56.9487	PP-MS	MS	NA	NA	NA	NA	NA	NA	3.7	0.81
32	2009-08-19	53.9733	PP-MS	MS	22.5	117.969	158.127	24.285	306.149	1892.06	14.7	2.85
32	2016-06-30	60.8364	PP-MS	MS	NA	NA	NA	NA	NA	NA	NA	NA
32	2017-06-15	61.7954	PP-MS	MS	19	233.261	124.723	NA	NA	NA	7	1.37
32	2017-06-14	61.7926	PP-MS	MS	19	233.261	124.723	NA	NA	NA	7	1.37
33	2010-01-07	49.5407	PP-MS	MS	12	41.9	10.1511	11.5969	150.034	175.217	2.6	0.57
34	2009-07-16	55.8419	SP-MS	MS	NA	100.4	28.622	43.1095	356.819	NA	NA	NA
34	2017-11-29	64.2142	SP-MS	MS	20	NA	NA	NA	NA	NA	2.4	0.55
34	2017-11-15	64.1759	SP-MS	MS	20	NA	NA	NA	NA	NA	2.4	0.55
35	2009-09-03	52.7653	RR-MS	MS	NA	78.1	87.2907	14.838	181.288	381.802	6.7	1.14
36	2009-09-17	32.6715	RR-MS	MS	20	52.8	31.8425	12.7374	219.909	357.396	4.8	1.18
37	2010-09-13	55.05	PP-MS	MS	NA	NA	NA	NA	NA	NA	NA	NA
37	2011-01-27	55.423	PP-MS	MS	NA	NA	NA	NA	NA	NA	NA	NA
37	2014-04-10	58.6229	PP-MS	MS	47	89.635	69.507	34.1645	203.409	1187.59	12.3	0.84
37	2017-05-25	61.7461	PP-MS	MS	53	NA	NA	NA	NA	NA	10.6	0.76
38	2009-09-28	51.05	RR-MS	MS	NA	6.6	3.44515	2.58568	95.2294	135.461	6.8	1.19
39	2009-10-08	25.0445	RR-MS	MS	NA	NA	NA	NA	NA	NA	NA	NA
40	2009-10-21	39.4305	RR-MS	MS	NA	NA	NA	NA	NA	333.183	4	0.67
41	2009-10-22	37.4251	RR-MS	MS	32	77.8	40.1345	11.4466	198.389	882.285	7.2	0.8
41	2010-07-29	38.1923	RR-MS	MS	NA	NA	NA	NA	NA	NA	NA	NA
41	2011-01-13	38.653	RR-MS	MS	NA	NA	NA	NA	NA	NA	NA	NA
41	2011-04-14	38.9021	RR-MS	MS	39	NA	NA	NA	NA	772.552	6	0.68
42	2009-12-09	61.1759	PP-MS	MS	22	92.9	20.0674	18.5475	231.541	392.285	3.2	0.65
42	2010-05-18	61.6147	PP-MS	MS	NA	NA	NA	NA	NA	NA	NA	NA
42	2010-12-08	62.1732	PP-MS	MS	NA	NA	NA	NA	NA	NA	NA	NA
42	2011-06-02	62.6557	PP-MS	MS	NA	NA	NA	NA	NA	NA	NA	NA
43	2009-11-03	50.4333	SP-MS	MS	NA	54.9	21.3976	17.0283	272.784	NA	NA	NA
44	2009-12-02	29.8987	RR-MS	MS	11	61.4	76.3204	11.4278	247.317	1227.42	5.7	1.68
44	2010-06-23	30.4552	RR-MS	MS	NA	NA	NA	NA	NA	NA	NA	NA
44	2010-10-01	30.729	RR-MS	MS	13	44.7	57.0118	9.78258	120.649	929.193	4.4	1.43
45	2014-08-14	64.0308	PP-MS	MS	NA	NA	NA	NA	NA	712.926	6.7	0.6
45	2015-12-17	65.373	PP-MS	MS	37	NA	NA	27.4481	167.662	NA	6.2	0.63
45	2015-12-09	65.3511	PP-MS	MS	37	NA	NA	27.4481	167.662	NA	6.2	0.63
46	2016-12-14	53.562	RR-MS	MS	40	NA	NA	NA	NA	NA	4.3	0.6
47	2009-09-17	64.8337	SP-MS	MS	NA	NA	NA	NA	NA	NA	NA	NA
47	2011-03-02	66.2888	SP-MS	MS	NA	NA	NA	NA	NA	NA	NA	NA
48	2010-01-07	33.4805	RR-MS	MS	NA	32.2	43.3319	10.1287	110.795	458.517	4.8	2.29
49	2010-01-21	47.4394	RR-MS	MS	29	46.4	31.8559	13.735	104.465	253.745	4.4	0.67
49	2010-04-12	47.6612	RR-MS	MS	NA	46.4	31.8559	13.735	104.465	NA	NA	NA
49	2016-09-21	54.1047	RR-MS	MS	28	NA	47.6131	NA	83.6948	NA	4.3	0.79
49	2016-09-22	54.1075	RR-MS	MS	28	NA	47.6131	NA	83.6948	NA	4.3	0.79
49	2017-01-25	54.4504	RR-MS	MS	NA	NA	NA	NA	NA	NA	NA	NA
49	2017-09-13	55.0828	RR-MS	MS	NA	NA	NA	NA	NA	NA	2.7	0.57
50	2013-01-17	33.4504	RR-MS	MS	11	59.3	89.4923	17.0097	158.197	436.509	3.5	1.86
51	2017-03-02	48.1074	RR-MS	MS	NA	90.6573	61.8401	NA	NA	NA	2.5	0.65
51	2017-03-01	48.1047	RR-MS	MS	NA	90.6573	61.8401	NA	NA	NA	2.5	0.65
51	2017-10-04	48.6988	RR-MS	MS	NA	NA	NA	NA	NA	NA	NA	NA
52	2010-03-03	47.0363	PP-MS	MS	31	152.409	54.0095	23.807	231.326	1307.75	11.7	0.88
52	2011-03-31	48.1129	PP-MS	MS	NA	NA	NA	NA	NA	NA	NA	NA
52	2017-05-17	54.2416	PP-MS	MS	31	338.221	55.1055	NA	NA	NA	9.3	0.78
52	2017-05-18	54.2444	PP-MS	MS	31	338.221	55.1055	NA	NA	NA	9.3	0.78
52	2017-11-02	54.7043	PP-MS	MS	NA	NA	NA	NA	NA	NA	NA	NA
53	2010-03-11	39.7515	RR-MS	MS	28	90.9	140.53	24.5463	299.126	2157.11	10.9	2.06
53	2011-02-08	40.6666	RR-MS	MS	21	NA	NA	NA	NA	1468.56	7.4	1.61
54	2010-03-18	37.3327	RR-MS	MS	NA	NA	NA	NA	NA	250.31	2.2	0.84
54	2017-01-25	44.1903	RR-MS	MS	NA	NA	NA	NA	NA	NA	5.2	1.04
55	2010-03-10	40.3435	RR-MS	MS	NA	NA	NA	NA	NA	NA	NA	NA
55	2010-05-18	40.5325	RR-MS	MS	28	NA	NA	NA	NA	578.459	3.3	0.75
55	2017-11-01	47.9897	RR-MS	MS	NA	NA	NA	NA	NA	NA	NA	NA
56	2010-03-25	54.245	PP-MS	MS	NA	78.8	29.5459	15.2399	267.417	288.817	5.2	0.6
56	2011-01-24	55.0807	PP-MS	MS	NA	NA	NA	NA	NA	NA	NA	NA
57	2010-03-18	39.4558	RR-MS	MS	NA	42.1	19.0544	9.42944	183.849	166.462	2.2	0.69
58	2010-03-31	41.9158	RR-MS	MS	NA	56.9	41.6906	29.7201	126.279	NA	NA	NA
59	2010-04-15	50.4531	RR-MS	MS	NA	NA	NA	NA	NA	365.774	6	0.62
60	2010-06-23	65.0609	RR-MS	MS	51	100.9	93.7151	26.4106	337.827	1033.43	11.1	1.17
61	2010-04-28	59.8446	RR-MS	MS	32	89.3	30.4722	24.1855	194.884	680.101	4.3	0.82
61	2010-12-09	60.4606	RR-MS	MS	NA	NA	NA	NA	NA	NA	NA	NA
61	2011-08-10	61.1293	RR-MS	MS	NA	NA	NA	NA	NA	NA	NA	NA
61	2014-09-25	64.2553	RR-MS	MS	29	117.413	23.5705	NA	NA	773.229	4.3	0.73
61	2014-09-11	64.217	RR-MS	MS	29	117.413	23.5705	NA	NA	773.229	4.3	0.73
61	2016-11-10	66.3813	RR-MS	MS	32	160.429	24.1429	NA	NA	NA	5.1	0.69
61	2016-12-07	66.4552	RR-MS	MS	32	160.429	24.1429	NA	NA	NA	5.1	0.69
62	2010-11-05	51.6304	PP-MS	MS	NA	NA	NA	NA	NA	NA	NA	NA
63	2010-05-12	43.5215	PP-MS	MS	NA	100	20.7181	19.2964	169.553	NA	NA	NA
63	2010-12-16	44.1184	PP-MS	MS	NA	NA	NA	NA	NA	NA	NA	NA
63	2011-07-01	44.6584	PP-MS	MS	NA	NA	NA	NA	NA	NA	NA	NA
64	2010-07-01	48.7898	PP-MS	MS	NA	41.2	40.1045	15.6079	121.52	303.994	4	1.01
65	2010-05-20	29.1019	RR-MS	MS	NA	NA	NA	NA	NA	110.545	1.9	0.63
66	2010-05-17	56.0034	RR-MS	MS	NA	38.4	6.91416	10.8854	108.947	348.104	5.9	0.49
66	2017-10-12	63.4086	RR-MS	MS	NA	NA	NA	NA	NA	NA	NA	NA
67	2010-06-16	40.1786	SP-MS	MS	18	29.9	108.512	12.0149	275.394	489.126	8.9	1.83
68	2010-09-09	42.8802	PP-MS	MS	NA	27.1	65.6631	9.47917	137.982	435.219	7.8	1.09
68	2010-06-24	42.6694	PP-MS	MS	19	27.1	65.6631	9.47917	137.982	435.219	7.8	1.09
68	2011-01-14	43.2286	PP-MS	MS	NA	NA	NA	NA	NA	NA	NA	NA
69	2010-08-19	42.3128	RR-MS	MS	14	140.9	47.1291	12.4528	116.398	603.731	2.3	0.75
69	2011-02-11	42.7953	RR-MS	MS	NA	NA	NA	NA	NA	NA	NA	NA
69	2011-08-05	43.2745	RR-MS	MS	13	135.9	44.2794	13.7057	124.634	684.648	2.5	0.77
69	2011-08-04	43.2717	RR-MS	MS	13	135.9	44.2794	13.7057	124.634	684.648	2.5	0.77
69	2012-01-12	43.7105	RR-MS	MS	NA	NA	NA	NA	NA	NA	NA	NA
69	2012-06-21	44.1513	RR-MS	MS	NA	NA	NA	NA	NA	NA	NA	NA
69	2012-12-05	44.6085	RR-MS	MS	NA	NA	NA	NA	NA	NA	NA	NA
69	2013-05-09	45.0336	RR-MS	MS	15	126.6	38.5975	15.7481	127.118	612.469	2.3	0.49
69	2013-10-23	45.4908	RR-MS	MS	NA	NA	NA	NA	NA	NA	NA	NA
69	2013-10-24	45.4935	RR-MS	MS	NA	NA	NA	NA	NA	NA	NA	NA
69	2013-10-30	45.5099	RR-MS	MS	NA	NA	NA	NA	NA	NA	NA	NA
69	2014-04-24	45.9925	RR-MS	MS	17	131	39.5514	15.5317	128.281	765.738	3.4	0.52
69	2014-05-08	46.0308	RR-MS	MS	17	131	39.5514	15.5317	128.281	765.738	3.4	0.52
69	2014-10-09	46.4524	RR-MS	MS	NA	NA	NA	NA	NA	NA	NA	NA
69	2014-10-08	46.4497	RR-MS	MS	NA	NA	NA	NA	NA	NA	NA	NA
69	2015-03-11	46.872	RR-MS	MS	NA	NA	NA	NA	NA	NA	NA	NA
69	2015-10-29	47.5072	RR-MS	MS	NA	NA	NA	NA	NA	NA	NA	NA
69	2016-04-07	47.946	RR-MS	MS	NA	NA	NA	NA	NA	NA	NA	NA
69	2017-05-03	49.0171	RR-MS	MS	NA	NA	NA	NA	NA	NA	NA	NA
70	2010-07-30	60.5291	PP-MS	MS	17	18.5	10.783	11.0891	118.725	203.618	1.4	0.61
71	2010-06-16	44.7077	SP-MS	MS	NA	32.2	7.64125	12.0975	157.705	297.379	5.5	0.62
72	2010-08-04	42.1239	PP-MS	MS	14	60.2	108.132	16.8429	719.61	711.191	6.6	2.6
72	2011-03-24	42.7598	PP-MS	MS	NA	NA	NA	NA	NA	NA	NA	NA
73	2010-11-04	27.4278	RR-MS	MS	NA	96.6	9.84962	8.20144	85.5846	228.284	1.9	0.5
73	2010-12-01	27.5017	RR-MS	MS	NA	96.6	9.84962	8.20144	85.5846	228.284	1.9	0.5
74	2010-08-10	68.6091	RR-MS	MS	35	109.5	65.9554	31.5211	375.624	562.635	6.7	0.93
75	2010-08-06	49.8282	PP-MS	MS	NA	57.3	11.8543	10.5644	125.545	173.535	2.1	0.62
75	2011-03-18	50.4422	PP-MS	MS	NA	NA	NA	NA	NA	NA	NA	NA
75	2011-08-25	50.8802	PP-MS	MS	NA	NA	NA	NA	NA	NA	NA	NA
75	2014-07-17	53.7735	PP-MS	MS	NA	78.9	8.31541	12.3812	140.964	202.894	1.9	0.56
75	2016-07-21	55.7844	PP-MS	MS	NA	NA	NA	NA	NA	NA	NA	NA
75	2016-07-20	55.7817	PP-MS	MS	NA	NA	NA	NA	NA	NA	NA	NA
76	2017-07-13	29.4333	RR-MS	MS	8	52.4184	6.50875	NA	NA	NA	1.2	0.56
77	2010-08-18	26.2307	RR-MS	MS	11	36.7	23.6157	13.4399	NA	232.046	2.4	1.27
77	2015-07-29	31.1759	RR-MS	MS	16	58.9	39.316	NA	NA	NA	3.7	1.12
78	2010-09-24	37.7817	SP-MS	MS	12	28.3	52.0045	7.91983	102.367	464.193	3.7	1.25
79	2010-08-26	43.4223	RR-MS	MS	NA	45.8	13.3058	13.2551	128.736	NA	NA	NA
80	2010-09-28	48.7016	RR-MS	MS	NA	72.6	94.5326	26.5019	417.336	612.607	4.9	1.2
81	2010-09-03	44.6112	RR-MS	MS	NA	73.8	59.8106	19.4433	380.454	729.998	5.1	0.72
82	2010-10-07	62.7426	SP-MS	MS	NA	66.1	57.5321	20.226	223.269	534.981	2.4	0.74
82	2011-04-29	63.3018	SP-MS	MS	NA	NA	NA	NA	NA	NA	NA	NA
82	2012-10-17	64.77	SP-MS	MS	NA	NA	NA	NA	NA	NA	NA	NA
83	2010-10-07	57.3073	PP-MS	MS	NA	67.4	29.8441	16.2618	486.549	341.435	3.6	0.66
83	2011-04-07	57.8063	PP-MS	MS	NA	NA	NA	NA	NA	NA	NA	NA
84	2010-09-15	32.1567	SP-MS	MS	NA	NA	NA	NA	NA	623.103	2.5	0.56
84	2010-07-29	32.0253	SP-MS	MS	NA	NA	NA	NA	NA	NA	NA	NA
84	2010-11-09	32.3073	SP-MS	MS	22	NA	NA	NA	NA	623.103	2.5	0.56
84	2010-10-13	32.2334	SP-MS	MS	22	NA	NA	NA	NA	623.103	2.5	0.56
85	2010-10-14	58.8172	PP-MS	MS	NA	NA	NA	NA	NA	NA	NA	NA
85	2011-05-12	59.3929	PP-MS	MS	NA	70.2	32.1938	17.0827	208.244	348.165	5.7	0.56
85	2011-09-08	59.7187	PP-MS	MS	NA	NA	NA	NA	NA	NA	NA	NA
86	2010-10-14	46.9268	RR-MS	MS	NA	NA	NA	NA	NA	NA	NA	NA
87	2010-10-26	28.8747	SP-MS	MS	24	38.2	41.5406	9.73249	326.412	368.458	3.5	0.72
87	2010-11-01	28.8911	SP-MS	MS	24	38.2	41.5406	9.73249	326.412	368.458	3.5	0.72
87	2011-01-14	29.0943	SP-MS	MS	29	23.6	45.8689	9.45474	334.618	494.549	NA	0.59
88	2010-12-02	64.2717	PP-MS	MS	NA	NA	NA	NA	NA	NA	NA	NA
89	2010-12-01	65.3183	PP-MS	MS	NA	52.3	121.077	18.5495	221.258	NA	NA	NA
89	2011-06-24	65.8802	PP-MS	MS	NA	NA	NA	NA	NA	NA	NA	NA
89	2014-11-20	69.2881	PP-MS	MS	23	108.6	127.709	18.5611	230.984	1973.33	7.5	1.05
90	2010-12-09	36.2334	PP-MS	MS	NA	23.2	11.4009	14.6265	NA	199.655	3	0.65
91	2010-12-09	57.655	SP-MS	MS	NA	31.8	17.0539	11.9539	172.095	NA	NA	NA
92	2010-12-15	63.6468	SP-MS	MS	NA	123.8	64.1998	19.9536	396.031	1429.25	18.1	0.73
92	2011-07-07	64.206	SP-MS	MS	NA	NA	NA	NA	NA	NA	NA	NA
92	2012-01-11	64.7187	SP-MS	MS	40	124.2	58.3499	22.2021	387.443	1539.18	16	0.7
92	2012-01-12	64.7215	SP-MS	MS	40	124.2	58.3499	22.2021	387.443	1539.18	16	0.7
92	2012-01-26	64.7598	SP-MS	MS	40	124.2	58.3499	22.2021	387.443	1539.18	16	0.7
92	2012-01-25	64.757	SP-MS	MS	40	124.2	58.3499	22.2021	387.443	1539.18	16	0.7
92	2012-04-05	64.9514	SP-MS	MS	30	106.8	53.3086	19.7871	378.736	1200.68	11.6	0.75
92	2012-06-27	65.1787	SP-MS	MS	NA	106.8	53.3086	19.7871	378.736	NA	NA	NA
92	2012-12-12	65.6386	SP-MS	MS	39	139.5	64.0192	23.93	426.161	1241.45	16.3	0.85
92	2012-12-11	65.6359	SP-MS	MS	39	139.5	64.0192	23.93	426.161	1241.45	16.3	0.85
92	2012-09-19	65.4086	SP-MS	MS	NA	139.5	64.0192	23.93	426.161	NA	NA	NA
92	2013-01-24	65.757	SP-MS	MS	NA	139.5	64.0192	23.93	426.161	1241.45	16.3	0.85
92	2013-03-07	65.872	SP-MS	MS	NA	139.5	64.0192	23.93	426.161	NA	NA	NA
92	2013-08-14	66.3101	SP-MS	MS	NA	NA	NA	NA	NA	NA	NA	NA
92	2013-05-30	66.102	SP-MS	MS	NA	NA	NA	NA	NA	NA	NA	NA
92	2013-12-19	66.6578	SP-MS	MS	NA	NA	NA	NA	NA	NA	NA	NA
92	2017-05-25	70.0883	SP-MS	MS	38	198.338	66.5049	NA	NA	NA	14.4	0.78
92	2017-05-24	70.0856	SP-MS	MS	38	198.338	66.5049	NA	NA	NA	14.4	0.78
92	2017-11-29	70.603	SP-MS	MS	NA	NA	NA	NA	NA	NA	NA	NA
93	2010-12-29	60.8248	SP-MS	MS	42	29.4	15.0746	13.7124	78.8487	406.249	5.5	0.54
94	2011-01-13	56.0198	RR-MS	MS	NA	30.8	50.1159	13.9271	92.0844	NA	NA	NA
95	2011-01-19	47.6639	PP-MS	MS	38	55.7	9.99845	13.5684	166.498	192.474	4.6	0.46
95	2011-07-20	48.1622	PP-MS	MS	NA	NA	NA	NA	NA	NA	NA	NA
95	2012-01-19	48.6612	PP-MS	MS	NA	NA	NA	NA	NA	NA	NA	NA
96	2011-01-19	49.3928	PP-MS	MS	16	9.2	11.8916	9.66374	71.543	91.0523	1.4	0.5
97	2011-01-20	31.1355	RR-MS	MS	NA	49.0723	108.897	8.11373	346.242	484.842	6.6	1.11
97	2011-05-20	31.464	RR-MS	MS	NA	49.0723	108.897	8.11373	346.242	NA	NA	NA
97	2017-01-11	37.1109	RR-MS	MS	23	57.5545	138.318	NA	NA	NA	8.6	1.42
97	2017-01-12	37.1137	RR-MS	MS	23	57.5545	138.318	NA	NA	NA	8.6	1.42
98	2011-03-17	18.3217	RR-MS	MS	26	33.3437	23.9713	10.0062	330.807	175.244	3.4	0.55
98	2017-01-12	24.1466	RR-MS	MS	16	68.8842	16.6293	NA	NA	NA	2.4	0.58
98	2017-01-19	24.1657	RR-MS	MS	16	68.8842	16.6293	NA	NA	NA	2.4	0.58
99	2017-01-19	53.6995	RR-MS	MS	25	NA	NA	NA	NA	NA	9.1	0.54
99	2017-10-05	54.4086	RR-MS	MS	NA	NA	NA	NA	NA	NA	NA	NA
100	2011-03-31	36.2005	RR-MS	MS	NA	NA	NA	NA	NA	294.112	5.8	1.55
100	2016-03-03	41.1239	RR-MS	MS	16	NA	NA	NA	NA	NA	2.6	0.67
100	2017-06-22	42.4278	RR-MS	MS	NA	NA	NA	NA	NA	NA	1.8	0.74
100	2017-12-07	42.8877	RR-MS	MS	NA	NA	NA	NA	NA	NA	NA	NA
101	2011-10-20	59.861	PP-MS	MS	NA	NA	NA	NA	NA	NA	NA	NA
102	2011-04-20	23.9322	RR-MS	MS	1.3	70.6	41.838	15.9931	234.497	221.739	5	0.94
103	2011-03-03	25.3051	RR-MS	MS	NA	50.9	26.771	16.1854	87.6969	NA	NA	NA
103	2013-11-06	27.9842	RR-MS	MS	NA	NA	NA	NA	NA	NA	NA	NA
103	2013-11-07	27.987	RR-MS	MS	NA	NA	NA	NA	NA	NA	NA	NA
103	2013-11-13	28.0034	RR-MS	MS	NA	NA	NA	NA	NA	NA	NA	NA
104	2011-04-28	27.3901	SP-MS	MS	13	30.1	100.086	11.5742	562.592	930.515	6.7	1.43
104	2015-03-06	31.245	SP-MS	MS	NA	NA	NA	NA	NA	NA	3.63	0.97
105	2011-05-17	50.2252	SP-MS	MS	20	74.7	162.626	16.5081	379.708	1766.69	8.9	1.94
105	2012-01-19	50.8994	SP-MS	MS	NA	NA	NA	NA	NA	NA	NA	NA
106	2011-05-18	28.9377	Healthy Donor	HD	15	15.9	3.07007	7.59461	46.3065	84.2232	2	0.46
107	2011-06-17	46.6694	PP-MS	MS	40	47.4	27.1519	12.38	309.253	343.177	5	0.53
107	2017-03-02	52.3765	PP-MS	MS	NA	NA	NA	NA	NA	NA	NA	NA
107	2017-11-02	53.0473	PP-MS	MS	NA	NA	NA	NA	NA	NA	NA	NA
108	2012-01-26	46.2149	PP-MS	MS	NA	NA	NA	NA	NA	NA	NA	NA
108	2012-07-11	46.6721	PP-MS	MS	NA	NA	NA	NA	NA	NA	NA	NA
109	2011-07-22	52.4579	RR-MS	MS	17	NA	NA	NA	NA	520.693	4	0.94
109	2011-06-22	52.3758	RR-MS	MS	17	NA	NA	NA	NA	520.693	4	0.94
110	2011-08-23	38.0773	RR-MS	MS	18	48.1	15.4614	10.5662	118.489	131.585	2.7	0.44
111	2011-09-13	30.4168	SP-MS	MS	62	NA	NA	NA	NA	690.077	10.5	0.55
112	2011-12-14	45.8877	PP-MS	MS	26	50.6	39.8507	14.7666	224.828	544.576	5.9	0.79
112	2016-07-28	50.5072	PP-MS	MS	NA	NA	42.3645	NA	103.663	NA	NA	0.69
113	2011-09-23	59.3128	SP-MS	MS	NA	30.7	7.45221	12.0919	155.309	183.008	NA	NA
113	2012-09-06	60.2663	SP-MS	MS	NA	NA	NA	NA	NA	NA	NA	NA
113	2012-03-22	59.8063	SP-MS	MS	NA	NA	NA	NA	NA	NA	NA	NA
113	2016-10-20	64.3867	SP-MS	MS	18	NA	7.24132	NA	53.6398	NA	1.8	0.45
113	2016-10-19	64.384	SP-MS	MS	18	NA	7.24132	NA	53.6398	NA	1.8	0.45
114	2011-12-16	59.8084	PP-MS	MS	NA	NA	NA	NA	NA	322.561	1.7	0.81
114	2017-08-24	65.4962	PP-MS	MS	18	NA	NA	NA	NA	NA	1.9	0.59
114	2017-08-31	65.5154	PP-MS	MS	18	NA	NA	NA	NA	NA	1.9	0.59
115	2011-09-30	45.8364	RR-MS	MS	39	69	102.502	12.199	214.948	962.764	14.7	1.25
116	2011-10-14	54.8309	PP-MS	MS	37	54.3	29.8175	27.6108	204.791	253.088	6.5	0.74
116	2012-03-15	55.2478	PP-MS	MS	NA	NA	NA	NA	NA	NA	NA	NA
116	2015-09-17	58.757	PP-MS	MS	NA	74.5	27.1155	25.4401	183.02	NA	6.2	0.57
117	2011-11-21	36.8911	PP-MS	MS	NA	64.5	57.3126	16.252	400.565	436.12	5.5	1.14
117	2012-03-29	37.2423	PP-MS	MS	NA	NA	NA	NA	NA	NA	NA	NA
117	2012-10-04	37.7598	PP-MS	MS	NA	NA	NA	NA	NA	NA	NA	NA
118	2011-10-06	47.614	RR-MS	MS	15	99.4	31.0308	15.6838	524.849	278.076	4.5	0.91
119	2011-10-14	58.9076	SP-MS	MS	15	99.8	34.4956	13.8231	172.638	654.306	2.8	1.09
119	2012-04-12	59.4011	SP-MS	MS	NA	NA	NA	NA	NA	NA	NA	NA
119	2012-11-27	60.0281	SP-MS	MS	20	107.1	34.3063	16.1846	174.438	544.515	3	0.73
119	2012-12-11	60.0664	SP-MS	MS	20	107.1	34.3063	16.1846	174.438	544.515	3	0.73
119	2012-12-12	60.0692	SP-MS	MS	20	107.1	34.3063	16.1846	174.438	544.515	3	0.73
119	2012-11-26	60.0254	SP-MS	MS	20	107.1	34.3063	16.1846	174.438	544.515	3	0.73
119	2013-01-08	60.1438	SP-MS	MS	13	94.1	31.3451	15.5126	188.289	745.621	2.5	1.05
119	2013-01-09	60.1465	SP-MS	MS	13	94.1	31.3451	15.5126	188.289	745.621	2.5	1.05
119	2013-02-21	60.2642	SP-MS	MS	16	99.8	31.052	14.7142	186.333	629.979	2.5	0.8
119	2013-05-23	60.5134	SP-MS	MS	NA	99.8	31.052	14.7142	186.333	NA	NA	NA
119	2013-11-19	61.0062	SP-MS	MS	16	79.3384	39.2253	NA	NA	603.302	2.4	0.83
119	2013-11-20	61.0089	SP-MS	MS	16	79.3384	39.2253	NA	NA	603.302	2.4	0.83
119	2014-01-16	61.1657	SP-MS	MS	NA	79.3384	39.2253	NA	NA	603.302	2.4	0.83
119	2014-09-11	61.8173	SP-MS	MS	NA	NA	NA	NA	NA	NA	NA	NA
119	2014-10-30	61.9514	SP-MS	MS	NA	NA	NA	NA	NA	NA	NA	NA
119	2017-06-29	64.6147	SP-MS	MS	16	105.87	24.4193	NA	NA	NA	2.3	0.86
119	2017-06-28	64.6119	SP-MS	MS	16	105.87	24.4193	NA	NA	NA	2.3	0.86
119	2017-09-21	64.8447	SP-MS	MS	NA	105.87	24.4193	NA	NA	NA	NA	NA
120	2011-12-16	69.7509	PP-MS	MS	31	48.1	4.5072	11.2904	147.687	204.597	5	0.67
121	2011-10-13	47.9925	SP-MS	MS	26	110.8	78.9168	20.11	322.242	1441.46	8.4	1.6
121	2012-03-08	48.3929	SP-MS	MS	NA	NA	NA	NA	NA	NA	NA	NA
121	2013-01-09	49.2341	SP-MS	MS	28	109.2	101.996	20.3899	283.233	1968	10.6	1.67
121	2013-01-08	49.2314	SP-MS	MS	28	109.2	101.996	20.3899	283.233	1968	10.6	1.67
121	2013-01-23	49.2724	SP-MS	MS	28	109.2	101.996	20.3899	283.233	1968	10.6	1.67
121	2013-02-19	49.3464	SP-MS	MS	24	98.1	77.5089	19.9346	266.635	1329.77	7.4	1.02
121	2013-01-22	49.2697	SP-MS	MS	28	109.2	101.996	20.3899	283.233	1968	10.6	1.67
121	2013-02-20	49.3491	SP-MS	MS	24	98.1	77.5089	19.9346	266.635	1329.77	7.4	1.02
121	2013-04-04	49.4668	SP-MS	MS	23	105.4	72.5921	19.9025	308.866	1259.11	7.6	1.46
121	2013-06-26	49.6941	SP-MS	MS	NA	105.4	72.5921	19.9025	308.866	NA	NA	NA
121	2014-01-14	50.2478	SP-MS	MS	26	116.3	90.9086	NA	NA	1414.12	9.2	1.33
121	2014-01-15	50.2505	SP-MS	MS	26	116.3	90.9086	NA	NA	1414.12	9.2	1.33
121	2014-02-20	50.3491	SP-MS	MS	NA	116.3	90.9086	NA	NA	1414.12	9.2	1.33
121	2014-07-09	50.7296	SP-MS	MS	NA	NA	NA	NA	NA	NA	NA	NA
121	2015-01-14	51.2478	SP-MS	MS	NA	NA	NA	NA	NA	NA	NA	NA
122	2011-10-21	53.8473	SP-MS	MS	NA	103	47.3418	15.6295	261.667	1192.12	4.2	1.53
122	2012-03-08	54.2259	SP-MS	MS	NA	NA	NA	NA	NA	NA	NA	NA
123	2011-10-27	49.4223	PP-MS	MS	20	45.3	98.7819	18.1742	898.787	1047.79	8.1	2.18
123	2012-10-05	50.3621	PP-MS	MS	NA	NA	NA	NA	NA	NA	NA	NA
123	2013-05-16	50.9733	PP-MS	MS	NA	NA	NA	NA	NA	NA	NA	NA
124	2011-10-20	54.4086	PP-MS	MS	22	109.5	116.937	31.7373	345.242	938.913	7.9	1.81
124	2012-11-14	55.4771	PP-MS	MS	NA	NA	NA	NA	NA	NA	NA	NA
124	2017-09-21	60.3292	PP-MS	MS	NA	NA	NA	NA	NA	NA	6.3	1.02
124	2017-09-20	60.3265	PP-MS	MS	NA	NA	NA	NA	NA	NA	6.3	1.02
124	2017-11-29	60.5181	PP-MS	MS	NA	NA	NA	NA	NA	NA	NA	NA
125	2011-11-03	55.5017	PP-MS	MS	24	104.9	12.6193	31.2014	180.756	170.036	2.4	0.65
125	2012-05-04	56.0007	PP-MS	MS	NA	NA	NA	NA	NA	NA	NA	NA
125	2015-11-24	59.5592	PP-MS	MS	26	NA	NA	NA	NA	NA	2.6	0.53
126	2012-04-26	62.9678	PP-MS	MS	NA	108.6	69.8948	30.362	326.057	NA	NA	NA
126	2013-11-07	64.5017	PP-MS	MS	NA	NA	NA	31.0098	NA	NA	8.3	1.23
127	2011-12-29	64.9535	SP-MS	MS	26	167.5	146.87	26.5761	310.147	1453.85	8	1.75
127	2012-05-09	65.3128	SP-MS	MS	NA	NA	NA	NA	NA	NA	NA	NA
127	2017-07-27	70.5291	SP-MS	MS	32	NA	NA	NA	NA	NA	10.4	1.52
127	2017-07-26	70.5264	SP-MS	MS	32	NA	NA	NA	NA	NA	10.4	1.52
128	2012-01-12	49.8392	SP-MS	MS	NA	95.2	34.6985	18.8727	275.198	572.854	4.5	0.65
129	2011-11-29	53.143	SP-MS	MS	16	121.4	171.084	23.4258	596.056	4046.96	11	3.62
129	2012-06-21	53.7023	SP-MS	MS	NA	NA	NA	NA	NA	NA	NA	NA
130	2011-10-27	36.6194	RR-MS	MS	NA	170.4	45.8438	23.7541	312.279	449.02	2.8	0.85
130	2011-12-08	36.7344	RR-MS	MS	17	170.4	45.8438	23.7541	312.279	449.02	2.8	0.85
130	2012-11-15	37.6715	RR-MS	MS	17	153.5	27.1716	14.4038	126.014	284.167	2.5	0.57
130	2013-03-07	37.9788	RR-MS	MS	17	159.5	27.9356	26.2391	192.819	322.847	2.1	0.53
130	2013-09-11	38.4935	RR-MS	MS	NA	NA	NA	NA	NA	NA	NA	NA
130	2013-09-12	38.4962	RR-MS	MS	NA	NA	NA	NA	NA	NA	NA	NA
130	2014-03-12	38.9925	RR-MS	MS	20	167.5	23.6402	22.2196	234.355	418.208	2.9	0.49
130	2014-10-16	39.5893	RR-MS	MS	NA	NA	NA	NA	NA	NA	NA	NA
130	2014-10-15	39.5866	RR-MS	MS	NA	NA	NA	NA	NA	NA	NA	NA
130	2015-03-12	39.9925	RR-MS	MS	NA	NA	NA	NA	NA	NA	NA	NA
130	2015-10-07	40.5647	RR-MS	MS	NA	NA	NA	NA	NA	NA	NA	NA
130	2016-03-17	41.0062	RR-MS	MS	NA	NA	NA	NA	NA	NA	NA	NA
131	2011-12-13	62.9398	SP-MS	MS	14	129.5	151.476	20.5344	599.02	1729.64	6.1	2.7
132	2012-01-13	49.9131	RR-MS	MS	18	57.7	22.8759	15.6906	464.83	260.529	2.8	0.64
132	2016-08-18	54.5099	RR-MS	MS	19	NA	11.7557	NA	66.9629	NA	2.4	0.57
133	2012-01-05	50.935	PP-MS	MS	14	28	21.7945	7.92769	393.668	315.051	3	0.78
133	2012-06-07	51.3566	PP-MS	MS	NA	NA	NA	NA	NA	NA	NA	NA
133	2012-11-02	51.7618	PP-MS	MS	NA	NA	NA	NA	NA	NA	NA	NA
134	2012-05-31	56.039	SP-MS	MS	22	118.5	14.1835	34.587	196.179	1073.12	3.1	0.51
134	2013-01-29	56.705	SP-MS	MS	26	118	13.425	42.1742	204.673	1288.54	3.8	0.63
134	2013-03-13	56.8228	SP-MS	MS	27	126	13.7083	35.2494	204.205	1243.22	3.1	0.48
134	2013-02-13	56.7461	SP-MS	MS	26	118	13.425	42.1742	204.673	1288.54	3.8	0.63
134	2013-03-12	56.82	SP-MS	MS	27	126	13.7083	35.2494	204.205	1243.22	3.1	0.48
134	2013-01-30	56.7078	SP-MS	MS	26	118	13.425	42.1742	204.673	1288.54	3.8	0.63
134	2013-02-12	56.7434	SP-MS	MS	26	118	13.425	42.1742	204.673	1288.54	3.8	0.63
134	2013-07-18	57.1705	SP-MS	MS	NA	121.9	13.8454	37.6972	207.284	NA	NA	NA
134	2013-04-25	56.9405	SP-MS	MS	28	121.9	13.8454	37.6972	207.284	1224.25	3.3	0.46
134	2014-01-22	57.6858	SP-MS	MS	28	121.6	12.5934	NA	NA	1236.47	3.5	0.46
134	2014-01-21	57.6831	SP-MS	MS	28	121.6	12.5934	NA	NA	1236.47	3.5	0.46
134	2014-03-14	57.8255	SP-MS	MS	NA	121.6	12.5934	NA	NA	1236.47	3.5	0.46
134	2014-07-31	58.206	SP-MS	MS	NA	NA	NA	NA	NA	NA	NA	NA
134	2015-02-05	58.7242	SP-MS	MS	NA	NA	NA	NA	NA	NA	NA	NA
135	2012-03-22	62.3272	PP-MS	MS	37	59.2	5.96095	18.314	136.554	285.461	2.4	0.49
135	2012-07-25	62.6694	PP-MS	MS	NA	NA	NA	NA	NA	NA	NA	NA
135	2013-01-30	63.1875	PP-MS	MS	NA	NA	NA	NA	NA	NA	NA	NA
135	2016-01-21	66.1602	PP-MS	MS	NA	138.706	NA	21.9606	153.718	NA	2.9	0.46
135	2017-08-10	67.7132	PP-MS	MS	38	177.08	12.0414	NA	NA	NA	4.1	0.51
135	2017-08-09	67.7105	PP-MS	MS	38	177.08	12.0414	NA	NA	NA	4.1	0.51
136	2012-03-29	52.1431	PP-MS	MS	9	NA	NA	NA	NA	363.085	3.5	1.66
137	2012-03-08	57.3436	SP-MS	MS	37	74.2	13.1326	13.1142	260.514	415.795	3.4	0.57
138	2012-05-17	60.4066	PP-MS	MS	23	NA	NA	NA	NA	360.057	3.9	0.86
138	2012-08-23	60.6749	PP-MS	MS	NA	NA	NA	NA	NA	NA	NA	NA
139	2012-05-10	46.1431	PP-MS	MS	11	48.2	11.6267	11.7625	211.172	234.512	1.7	0.68
139	2012-08-23	46.4305	PP-MS	MS	NA	NA	NA	NA	NA	NA	NA	NA
139	2017-11-09	51.6441	PP-MS	MS	NA	NA	NA	NA	NA	NA	1.5	0.63
140	2012-03-15	46.0281	RR-MS	MS	21	48.9	41.0592	14.1265	177.17	459.102	4.1	0.86
141	2012-04-19	64.6804	RR-MS	MS	15	76.2	33.1146	17.8366	219.976	251.698	2.1	0.56
141	2015-06-04	67.8063	RR-MS	MS	23	113.4	29.0264	NA	NA	NA	2.4	0.51
142	2012-05-24	62.4367	PP-MS	MS	20	88.5	77.1568	18.5891	163.868	871.8	3.2	0.64
142	2012-10-31	62.8747	PP-MS	MS	NA	NA	NA	NA	NA	812.62	2.7	0.73
143	2016-04-07	67.6859	PP-MS	MS	69	NA	51.6968	NA	136.197	NA	12	0.71
144	2012-08-16	65.8063	RR-MS	MS	24	44.6	72.8981	13.965	182.936	577.949	7.9	0.72
145	2012-05-17	44.7132	SP-MS	MS	NA	NA	NA	NA	NA	NA	NA	NA
146	2012-03-29	41.6448	RR-MS	MS	NA	NA	NA	NA	NA	NA	NA	NA
147	2012-07-26	65.8008	PP-MS	MS	27	78	29.0769	19.6394	177.901	414.456	4.8	0.57
147	2013-05-29	66.642	PP-MS	MS	NA	NA	NA	NA	NA	NA	NA	NA
147	2016-06-09	69.6722	PP-MS	MS	19	NA	71.8475	NA	158.954	NA	5.7	0.92
148	2012-10-04	45.4579	SP-MS	MS	17	30.9	33.3842	12.3926	76.7959	335.847	3.8	1.18
148	2013-02-06	45.8008	SP-MS	MS	NA	NA	NA	NA	NA	NA	NA	NA
149	2012-06-28	62.7598	PP-MS	MS	NA	NA	NA	NA	NA	NA	NA	NA
150	2012-08-23	65.1431	PP-MS	MS	20	NA	NA	NA	NA	264.559	2.5	0.48
151	2012-08-16	36.5017	RR-MS	MS	11	21.2	35.2407	9.48333	382.645	722.858	5.3	1.41
151	2016-07-07	40.3922	RR-MS	MS	15	NA	20.0858	NA	172.408	NA	4.3	0.83
151	2017-06-29	41.3703	RR-MS	MS	NA	NA	NA	NA	NA	NA	NA	NA
151	2017-12-07	41.8111	RR-MS	MS	NA	NA	NA	NA	NA	NA	NA	NA
152	2012-07-19	37.1924	RR-MS	MS	26	33	102.697	13.482	141.182	1041.37	11.6	1.5
153	2012-09-06	44.0555	RR-MS	MS	NA	28.6	27.508	9.39108	276.774	573.064	4.6	0.76
153	2013-09-26	45.1102	RR-MS	MS	NA	NA	NA	NA	NA	NA	NA	NA
154	2012-08-09	53.9487	SP-MS	MS	NA	77.8	71.4076	27.8195	642.675	840.028	9	1.92
155	2012-09-13	46.4661	PP-MS	MS	11	45.2	137.065	14.0898	179.068	904.802	13.5	3.52
155	2013-01-16	46.809	PP-MS	MS	NA	NA	NA	NA	NA	NA	NA	NA
155	2013-07-17	47.3073	PP-MS	MS	NA	NA	NA	NA	NA	NA	NA	NA
156	2012-10-11	57.1458	PP-MS	MS	NA	63.3	10.522	13.0086	160.307	259.454	2.7	0.57
156	2013-03-20	57.5845	PP-MS	MS	NA	NA	NA	NA	NA	NA	NA	NA
156	2016-10-05	61.1294	PP-MS	MS	NA	NA	12.605	NA	209.165	NA	3	0.48048
156	2016-10-06	61.1321	PP-MS	MS	NA	NA	12.605	NA	209.165	NA	3	0.48048
157	2012-08-23	30.2581	RR-MS	MS	13	52.2	31.7235	17.6678	249.973	289.111	2.3	0.77
158	2013-02-13	53.8748	PP-MS	MS	NA	77.1	36.4388	19.7739	192.948	NA	NA	NA
158	2012-12-06	53.6852	PP-MS	MS	NA	77.1	36.4388	19.7739	192.948	539.079	4.6	1.02
159	2012-10-25	50.0253	PP-MS	MS	NA	NA	NA	NA	NA	385.034	3	0.61
159	2013-02-13	50.3299	PP-MS	MS	NA	NA	NA	NA	NA	NA	NA	NA
160	2013-01-10	48.7707	SP-MS	MS	40	NA	NA	NA	NA	824.093	5.5	0.65
161	2013-01-23	65.193	PP-MS	MS	NA	NA	NA	NA	NA	NA	NA	NA
162	2013-01-23	52.8775	PP-MS	MS	NA	NA	NA	NA	NA	NA	NA	NA
162	2013-07-24	53.3758	PP-MS	MS	NA	NA	NA	NA	NA	NA	NA	NA
162	2016-09-01	56.4826	PP-MS	MS	NA	NA	NA	NA	NA	NA	2.1	0.47
162	2017-11-17	57.6934	PP-MS	MS	NA	NA	NA	NA	NA	NA	2.3	0.45
162	2017-11-16	57.6906	PP-MS	MS	NA	NA	NA	NA	NA	NA	2.3	0.45
163	2012-08-30	33.0856	SP-MS	MS	NA	NA	NA	NA	NA	NA	NA	NA
164	2013-03-13	61.4148	PP-MS	MS	NA	NA	NA	NA	NA	NA	NA	NA
165	2012-11-15	50.1787	PP-MS	MS	39	69	67.3738	16.7709	190.335	701.678	8.6	1.04
165	2013-02-27	50.4641	PP-MS	MS	NA	NA	NA	NA	NA	NA	NA	NA
166	2012-09-19	18.0089	RR-MS	MS	8	37.6	84.6227	10.4563	150.281	779.931	8.9	2.81
167	2011-05-19	61.1595	SP-MS	MS	9	122.8	15.3897	22.2991	281.208	396.739	1.5	0.8
167	2011-11-10	61.6386	SP-MS	MS	NA	NA	NA	NA	NA	NA	NA	NA
167	2012-05-09	62.1321	SP-MS	MS	9	125.3	15.7187	26.5307	285.36	426.798	1.8	0.71
167	2012-05-08	62.1294	SP-MS	MS	9	125.3	15.7187	26.5307	285.36	426.798	1.8	0.71
167	2012-08-02	62.3648	SP-MS	MS	10	115.9	14.0738	21.6535	266.348	395.053	1.6	0.62
167	2012-05-22	62.1677	SP-MS	MS	9	125.3	15.7187	26.5307	285.36	426.798	1.8	0.71
167	2012-05-23	62.1704	SP-MS	MS	9	125.3	15.7187	26.5307	285.36	426.798	1.8	0.71
167	2013-04-10	63.0527	SP-MS	MS	10	116.495	14.8147	23.5027	321.832	467.832	1.8	0.74
167	2013-01-16	62.8227	SP-MS	MS	NA	116.495	14.8147	23.5027	321.832	NA	NA	NA
167	2013-04-11	63.0554	SP-MS	MS	10	116.495	14.8147	23.5027	321.832	467.832	1.8	0.74
167	2013-05-30	63.1896	SP-MS	MS	NA	116.495	14.8147	23.5027	321.832	467.832	1.8	0.74
167	2014-01-17	63.8254	SP-MS	MS	NA	NA	NA	NA	NA	NA	NA	NA
167	2013-10-24	63.5921	SP-MS	MS	NA	NA	NA	NA	NA	NA	NA	NA
167	2014-05-08	64.1294	SP-MS	MS	NA	NA	NA	NA	NA	NA	NA	NA
167	2016-11-17	66.6578	SP-MS	MS	13	254.319	21.1023	NA	NA	NA	2.4	0.68
167	2016-11-16	66.655	SP-MS	MS	13	254.319	21.1023	NA	NA	NA	2.4	0.68
167	2017-07-13	67.3101	SP-MS	MS	NA	NA	NA	NA	NA	NA	NA	NA
167	2017-10-05	67.54	SP-MS	MS	NA	NA	NA	NA	NA	NA	NA	NA
168	2017-08-24	52.0472	PP-MS	MS	21	NA	NA	NA	NA	NA	3.3	0.53
169	2013-11-06	32.4497	RR-MS	MS	NA	NA	NA	NA	NA	NA	NA	NA
170	2012-12-20	59.6742	SP-MS	MS	NA	69.8	83.704	12.7825	197.595	1294.4	6.7	1.8
170	2013-04-11	59.9815	SP-MS	MS	NA	NA	NA	NA	NA	NA	NA	NA
170	2013-10-08	60.4743	SP-MS	MS	10	68.2	98.5312	12.5556	NA	1123.77	6	1.71
170	2013-10-09	60.4771	SP-MS	MS	10	68.2	98.5312	12.5556	NA	1123.77	6	1.71
170	2013-10-23	60.5154	SP-MS	MS	10	68.2	98.5312	12.5556	NA	1123.77	6	1.71
170	2013-10-22	60.5127	SP-MS	MS	10	68.2	98.5312	12.5556	NA	1123.77	6	1.71
170	2013-11-20	60.5921	SP-MS	MS	NA	89.2	83.2516	12.5556	NA	1948.24	6.7	1.71
170	2013-11-19	60.5893	SP-MS	MS	NA	89.2	83.2516	12.5556	NA	1948.24	6.7	1.71
170	2014-01-09	60.7296	SP-MS	MS	NA	81.6	82.1601	12.5556	NA	1615.99	6.9	1.76
170	2014-06-18	61.1677	SP-MS	MS	NA	NA	NA	NA	NA	NA	NA	NA
170	2014-04-03	60.9596	SP-MS	MS	NA	81.6	82.1601	NA	NA	NA	NA	NA
170	2014-10-14	61.4907	SP-MS	MS	NA	101.8	88.9398	NA	NA	1684.03	6.5	1.21
170	2014-10-15	61.4935	SP-MS	MS	NA	101.8	88.9398	NA	NA	1684.03	6.5	1.21
170	2014-11-19	61.5893	SP-MS	MS	NA	101.8	88.9398	NA	NA	1684.03	6.5	1.21
170	2015-03-26	61.9377	SP-MS	MS	NA	NA	NA	NA	NA	NA	NA	NA
171	2012-12-13	54.3813	PP-MS	MS	30	60.3	450.654	17.9135	387.56	2825.44	21	1.54
171	2014-05-21	55.8172	PP-MS	MS	NA	NA	NA	NA	NA	NA	NA	NA
172	2012-11-29	59.998	PP-MS	MS	32	NA	NA	NA	NA	660.415	5.3	0.76
173	2013-04-18	43.8282	SP-MS	MS	NA	NA	NA	NA	NA	NA	NA	NA
174	2013-01-03	59.9295	PP-MS	MS	10	NA	NA	NA	NA	308.741	1.6	0.59
174	2013-10-23	60.7317	PP-MS	MS	NA	NA	NA	NA	NA	NA	NA	NA
175	2013-01-17	59.8829	SP-MS	MS	35	107.5	8.69751	15.8047	221.939	589.05	3.2	0.55
175	2013-04-25	60.1513	SP-MS	MS	NA	NA	NA	NA	NA	NA	NA	NA
175	2013-10-30	60.666	SP-MS	MS	43	98.3	8.98721	18.1726	NA	415.06	4.2	0.52
175	2013-10-29	60.6632	SP-MS	MS	43	98.3	8.98721	18.1726	NA	415.06	4.2	0.52
175	2013-11-13	60.7043	SP-MS	MS	43	98.3	8.98721	18.1726	NA	415.06	4.2	0.52
175	2013-11-12	60.7016	SP-MS	MS	43	98.3	8.98721	18.1726	NA	415.06	4.2	0.52
175	2013-12-11	60.781	SP-MS	MS	44	99.1	9.30547	18.1726	NA	557.769	4.4	0.5
175	2013-12-10	60.7782	SP-MS	MS	44	99.1	9.30547	18.1726	NA	557.769	4.4	0.5
175	2014-01-30	60.9185	SP-MS	MS	45	95.5	8.98721	18.1726	NA	576.771	3.6	0.47
175	2014-04-29	61.1622	SP-MS	MS	NA	95.5	8.98721	NA	NA	NA	NA	NA
175	2014-10-28	61.6605	SP-MS	MS	52	57.8	9.53667	NA	NA	711.933	4.8	0.51
175	2014-10-29	61.6632	SP-MS	MS	52	57.8	9.53667	NA	NA	711.933	4.8	0.51
175	2014-12-10	61.7782	SP-MS	MS	NA	57.8	9.53667	NA	NA	711.933	4.8	0.51
176	2012-11-29	70.4333	PP-MS	MS	25	59.4	15.6717	19.398	251.337	342.861	2.3	0.49
176	2013-03-21	70.7406	PP-MS	MS	NA	NA	NA	NA	NA	NA	NA	NA
177	2013-01-03	47.8063	SP-MS	MS	25	NA	NA	NA	NA	3173.4	13.8	1.98
177	2013-05-01	48.1294	SP-MS	MS	NA	NA	NA	NA	NA	NA	NA	NA
178	2013-01-17	43.067	SP-MS	MS	12	24	8.95719	8.2768	114.786	155.567	1.9	0.61
179	2012-11-21	33.3074	RR-MS	MS	13	42.6	65.9177	10.1375	274.934	NA	4.4	1.14
179	2017-11-16	38.2936	RR-MS	MS	NA	NA	NA	NA	NA	NA	NA	NA
180	2012-11-26	42.4442	RR-MS	MS	19	70.3	55.8519	19.4149	104.721	660.897	NA	1.05
181	2013-12-10	48.488	PP-MS	MS	NA	NA	NA	NA	NA	NA	NA	NA
182	2013-01-24	65.1082	SP-MS	MS	14	94.3	14.5048	14.1283	216.454	215.518	1.3	0.49
182	2013-05-23	65.434	SP-MS	MS	NA	NA	NA	NA	NA	NA	NA	NA
182	2017-09-21	69.7652	SP-MS	MS	16	NA	NA	NA	NA	NA	1.5	0.5
182	2017-09-20	69.7625	SP-MS	MS	16	NA	NA	NA	NA	NA	1.5	0.5
183	2013-02-06	54.8036	PP-MS	MS	24	101.325	54.0776	16.3949	292.709	474.965	4.1	1.12
183	2013-06-05	55.1294	PP-MS	MS	NA	NA	NA	NA	NA	NA	NA	NA
183	2013-12-10	55.6441	PP-MS	MS	NA	NA	NA	NA	NA	NA	NA	NA
183	2016-12-08	58.6386	PP-MS	MS	20	NA	NA	NA	NA	NA	2.9	1.01
183	2017-11-08	59.5565	PP-MS	MS	NA	NA	NA	NA	NA	NA	3.9	0.79
183	2017-11-09	59.5592	PP-MS	MS	NA	NA	NA	NA	NA	NA	3.9	0.79
184	2013-01-31	28.2752	RR-MS	MS	13	45.3	11.3056	10.0481	113.215	224.91	2.1	0.63
184	2013-09-19	28.9076	RR-MS	MS	NA	NA	NA	NA	NA	NA	NA	NA
184	2014-09-03	29.8638	RR-MS	MS	NA	NA	NA	NA	NA	NA	NA	NA
184	2017-01-12	32.2232	RR-MS	MS	NA	NA	NA	NA	NA	NA	NA	NA
185	2013-01-31	30.6886	RR-MS	MS	12	31.7	32.7072	7.88978	74.0594	205.741	2.9	1.09
186	2013-03-07	50.3244	SP-MS	MS	23	NA	NA	NA	NA	830.708	4.6	0.7
186	2013-07-17	50.6858	SP-MS	MS	NA	NA	NA	NA	NA	NA	NA	NA
186	2014-02-20	51.2833	SP-MS	MS	25	65.6	53.8407	NA	NA	938.821	6.1	0.78
186	2014-02-19	51.2806	SP-MS	MS	25	65.6	53.8407	NA	NA	938.821	6.1	0.78
187	2013-03-07	55.2669	SP-MS	MS	21	NA	NA	NA	NA	588.675	1.5	0.45
188	2013-02-14	50.7598	PP-MS	MS	15	63.3316	16.5662	13.8177	164.369	372.704	3.4	0.58
188	2013-07-17	51.1786	PP-MS	MS	NA	NA	NA	NA	NA	NA	NA	NA
188	2017-03-09	54.8227	PP-MS	MS	19	130.245	13.619	NA	NA	NA	2.2	0.6
188	2017-03-08	54.82	PP-MS	MS	19	130.245	13.619	NA	NA	NA	2.2	0.6
188	2017-11-08	55.4908	PP-MS	MS	NA	NA	NA	NA	NA	NA	NA	NA
189	2013-01-24	46.8309	PP-MS	MS	NA	NA	NA	NA	NA	NA	NA	NA
190	2013-04-04	61.5353	PP-MS	MS	23	76.3335	31.5199	18.8214	362.551	431.075	3	0.66
190	2013-08-07	61.8775	PP-MS	MS	NA	NA	NA	NA	NA	NA	NA	NA
190	2014-02-07	62.3819	PP-MS	MS	NA	NA	NA	NA	NA	NA	NA	NA
190	2016-02-11	64.3902	PP-MS	MS	24	154.387	30.0199	NA	NA	NA	2.8	0.66
190	2016-08-31	64.9432	PP-MS	MS	NA	NA	NA	NA	NA	NA	NA	NA
190	2017-02-08	65.3847	PP-MS	MS	24	173.025	29.2801	NA	NA	NA	3.5	0.68
190	2017-02-09	65.3874	PP-MS	MS	24	173.025	29.2801	NA	NA	NA	3.5	0.68
191	2013-04-04	53.7406	SP-MS	MS	22	101.064	44.1886	26.689	224.909	533.574	4.5	0.73
191	2013-08-07	54.0828	SP-MS	MS	NA	NA	NA	NA	NA	NA	NA	NA
191	2014-02-12	54.601	SP-MS	MS	23	198.759	42.9178	42.5529	NA	417.054	4.7	0.56
191	2014-02-11	54.5982	SP-MS	MS	23	198.759	42.9178	42.5529	NA	417.054	4.7	0.56
191	2014-03-04	54.6557	SP-MS	MS	23	198.759	42.9178	42.5529	NA	417.054	4.7	0.56
191	2014-03-05	54.6585	SP-MS	MS	23	198.759	42.9178	42.5529	NA	523.386	4.1	0.55
191	2014-03-25	54.7132	SP-MS	MS	33	220.305	26.6416	42.5529	NA	523.386	4.1	0.55
191	2014-05-15	54.8528	SP-MS	MS	30	244.227	29.715	42.5529	NA	619.546	4	0.49
191	2014-03-26	54.7159	SP-MS	MS	33	220.305	26.6416	42.5529	NA	523.386	4.1	0.55
191	2014-08-07	55.0828	SP-MS	MS	NA	244.227	29.715	NA	NA	NA	NA	NA
192	2013-02-21	30.3929	RR-MS	MS	NA	61.6	21.6475	13.1603	126.471	210.923	2	0.62
193	2013-02-12	31.0089	PP-MS	MS	11	76.4	28.0205	16.3038	275.995	293.872	2.2	1.1
194	2013-04-25	54.2882	SP-MS	MS	20	64.5	24.6533	19.6299	495.858	390.916	4.1	0.54
195	2013-04-25	34.3984	RR-MS	MS	9	29.7	19.6504	6.40292	167.313	167.502	1.8	0.72
196	2013-05-16	65.0692	SP-MS	MS	25	59.3	41.9569	12.4838	143.686	561.877	4	0.78
196	2013-08-28	65.3539	SP-MS	MS	NA	NA	NA	NA	NA	NA	NA	NA
197	2013-03-26	43.1567	RR-MS	MS	29	82.8	50.3228	15.0158	193.842	384.197	3.8	0.8
197	2014-03-26	44.1567	RR-MS	MS	NA	NA	NA	NA	NA	NA	NA	NA
197	2016-11-03	46.7645	RR-MS	MS	NA	NA	NA	NA	NA	NA	NA	NA
197	2016-11-02	46.7618	RR-MS	MS	NA	NA	NA	NA	NA	NA	NA	NA
198	2013-06-13	41.4531	PP-MS	MS	13	41.9	14.7473	10.29	90.6626	303.212	2.4	0.78
198	2013-09-25	41.7379	PP-MS	MS	NA	NA	NA	NA	NA	NA	NA	NA
198	2015-09-15	43.7105	PP-MS	MS	NA	NA	NA	NA	NA	NA	NA	NA
199	2013-08-29	54.6968	SP-MS	MS	NA	NA	NA	NA	NA	NA	NA	NA
199	2017-06-21	58.5079	SP-MS	MS	15	NA	NA	NA	NA	NA	5.7	1
200	2013-05-09	60.2307	PP-MS	MS	32	64.241	37.9241	18.2562	245.253	408.736	4.3	0.8
200	2014-04-24	61.1896	PP-MS	MS	NA	NA	NA	NA	NA	NA	NA	NA
200	2017-12-06	64.8083	PP-MS	MS	NA	NA	NA	NA	NA	NA	NA	NA
201	2013-05-16	65.6831	PP-MS	MS	39	106.3	22.0924	19.7566	254.503	507.883	4.8	0.54
201	2013-04-17	65.6037	PP-MS	MS	39	106.3	22.0924	19.7566	254.503	507.883	4.8	0.54
201	2013-11-07	66.1622	PP-MS	MS	NA	NA	NA	NA	NA	NA	NA	NA
202	2013-05-02	31.9569	SP-MS	MS	15	50.2	98.6256	8.10051	263.19	1182.52	6.7	1.48
202	2012-12-13	31.5729	SP-MS	MS	NA	NA	NA	NA	NA	NA	NA	NA
202	2013-05-30	32.0335	SP-MS	MS	15	50.2	98.6256	8.10051	263.19	1182.52	6.7	1.48
202	2014-05-08	32.9733	SP-MS	MS	NA	NA	NA	NA	NA	NA	NA	NA
202	2016-05-05	34.9651	SP-MS	MS	15	NA	NA	NA	NA	NA	9.4	2.26
202	2016-05-04	34.9624	SP-MS	MS	15	NA	NA	NA	NA	NA	9.4	2.26
203	2013-05-30	60.4614	PP-MS	MS	19	58.1	11.3084	11.8176	233.855	264.817	2.2	0.59
203	2013-11-07	60.9021	PP-MS	MS	NA	NA	NA	NA	NA	NA	NA	NA
203	2014-05-07	61.3984	PP-MS	MS	NA	NA	NA	NA	NA	NA	NA	NA
204	2013-05-09	58.7269	PP-MS	MS	NA	56.2	66.6917	9.40051	89.2324	653.107	5.4	1.27
204	2013-06-27	58.8611	PP-MS	MS	17	56.2	66.6917	9.40051	89.2324	653.107	5.4	1.27
204	2014-07-16	59.9131	PP-MS	MS	NA	NA	NA	NA	NA	NA	NA	NA
204	2017-03-02	62.5407	PP-MS	MS	15	NA	NA	NA	NA	NA	3.5	0.89
204	2017-08-16	62.9979	PP-MS	MS	NA	NA	NA	NA	NA	NA	NA	NA
205	2013-05-16	65.1732	PP-MS	MS	NA	98.8	257.8	26.6556	474.572	1427.99	11.8	2.58
205	2013-06-20	65.269	PP-MS	MS	18	98.8	257.8	26.6556	474.572	1427.99	11.8	2.58
205	2013-10-10	65.5756	PP-MS	MS	NA	NA	NA	NA	NA	NA	NA	NA
206	2013-08-29	58.7269	PP-MS	MS	40	68.1	10.2655	20.7586	142.446	196.377	3.4	0.42
206	2013-11-21	58.9569	PP-MS	MS	NA	68.1	10.2655	20.7586	142.446	NA	NA	NA
207	2013-06-13	39.9815	Healthy Donor	HD	9	55.9	3.4525	11.1059	100.961	135.954	1.6	0.53
207	2013-06-21	40.0034	Healthy Donor	HD	9	55.9	3.4525	11.1059	100.961	135.954	1.6	0.53
207	2013-08-01	40.1157	Healthy Donor	HD	NA	55.9	3.4525	11.1059	100.961	135.954	1.6	0.53
207	2013-08-02	40.1184	Healthy Donor	HD	NA	55.9	3.4525	11.1059	100.961	135.954	1.6	0.53
207	2013-08-08	40.1348	Healthy Donor	HD	NA	55.9	3.4525	11.1059	100.961	NA	NA	NA
207	2013-08-22	40.1732	Healthy Donor	HD	NA	55.9	3.4525	11.1059	100.961	NA	NA	NA
207	2013-05-29	39.9404	Healthy Donor	HD	9	55.9	3.4525	11.1059	100.961	135.954	1.6	0.53
207	2013-08-23	40.1759	Healthy Donor	HD	NA	55.9	3.4525	11.1059	100.961	NA	NA	NA
207	2013-06-06	39.9623	Healthy Donor	HD	9	55.9	3.4525	11.1059	100.961	135.954	1.6	0.53
207	2013-05-17	39.9076	Healthy Donor	HD	9	55.9	3.4525	11.1059	100.961	135.954	1.6	0.53
207	2013-07-16	40.0719	Healthy Donor	HD	NA	55.9	3.4525	11.1059	100.961	135.954	1.6	0.53
208	2013-07-18	38.3867	SP-MS	MS	NA	NA	NA	NA	NA	1459	7	1.65
208	2013-12-05	38.77	SP-MS	MS	NA	NA	NA	NA	NA	NA	NA	NA
208	2014-06-03	39.2635	SP-MS	MS	NA	138.9	83.1812	NA	NA	1668.64	7.1	1.25
208	2015-10-29	40.6687	SP-MS	MS	NA	NA	NA	NA	NA	NA	NA	NA
208	2017-07-12	42.3703	SP-MS	MS	NA	155.478	75.9	NA	NA	NA	8.7	1.65
209	2013-06-20	35.5106	Healthy Donor	HD	22	84.9	7.38755	13.8186	128.683	193.504	2	0.37
209	2013-06-19	35.5078	Healthy Donor	HD	22	84.9	7.38755	13.8186	128.683	193.504	2	0.37
209	2013-07-12	35.5708	Healthy Donor	HD	22	84.9	7.38755	13.8186	128.683	193.504	2	0.37
209	2013-07-03	35.5462	Healthy Donor	HD	22	84.9	7.38755	13.8186	128.683	193.504	2	0.37
210	2013-06-20	56.0773	PP-MS	MS	22	92.7263	25.6596	19.7073	384.995	483.461	3.1	0.72
210	2013-07-18	56.154	PP-MS	MS	22	92.7263	25.6596	19.7073	384.995	483.461	3.1	0.72
211	2013-07-11	47.9706	PP-MS	MS	NA	74.4198	64.6526	22.5926	210.464	1702.28	10.4	1.79
211	2013-08-15	48.0664	PP-MS	MS	NA	74.4198	64.6526	22.5926	210.464	1702.28	10.4	1.79
211	2017-02-08	51.5517	PP-MS	MS	NA	NA	NA	NA	NA	NA	NA	NA
211	2017-07-13	51.976	PP-MS	MS	NA	NA	NA	NA	NA	NA	7.9	1.08
211	2017-07-12	51.9733	PP-MS	MS	NA	NA	NA	NA	NA	NA	7.9	1.08
212	2010-06-24	43.4333	RR-MS	MS	NA	NA	NA	NA	NA	NA	NA	NA
212	2010-07-22	43.5099	RR-MS	MS	NA	NA	NA	NA	NA	NA	NA	NA
212	2010-05-27	43.3566	RR-MS	MS	NA	NA	NA	NA	NA	NA	NA	NA
212	2010-11-10	43.8138	RR-MS	MS	NA	NA	NA	NA	NA	NA	NA	NA
212	2011-06-23	44.4305	RR-MS	MS	NA	NA	NA	NA	NA	NA	NA	NA
212	2011-04-28	44.2772	RR-MS	MS	NA	NA	NA	NA	NA	NA	NA	NA
212	2011-02-03	44.0472	RR-MS	MS	NA	NA	NA	NA	NA	NA	NA	NA
212	2011-10-11	44.7317	RR-MS	MS	NA	NA	NA	NA	NA	NA	NA	NA
212	2012-03-20	45.1705	RR-MS	MS	NA	NA	NA	NA	NA	NA	NA	NA
212	2012-05-29	45.3621	RR-MS	MS	NA	NA	NA	NA	NA	NA	NA	NA
212	2012-09-13	45.655	RR-MS	MS	NA	NA	NA	NA	NA	NA	NA	NA
212	2013-03-14	46.154	RR-MS	MS	18	89.1	15.8872	17.0932	162.767	419.62	2.6	0.55
212	2013-09-25	46.6879	RR-MS	MS	NA	NA	NA	NA	NA	NA	NA	NA
212	2013-09-19	46.6715	RR-MS	MS	NA	NA	NA	NA	NA	NA	NA	NA
212	2013-09-18	46.6687	RR-MS	MS	NA	NA	NA	NA	NA	NA	NA	NA
212	2014-03-27	47.1896	RR-MS	MS	21	71.6	14.1702	13.9876	130.581	361.383	3.1	0.53
212	2014-10-08	47.7235	RR-MS	MS	NA	NA	NA	NA	NA	NA	NA	NA
212	2014-10-15	47.7426	RR-MS	MS	NA	NA	NA	NA	NA	NA	NA	NA
212	2014-10-09	47.7262	RR-MS	MS	NA	NA	NA	NA	NA	NA	NA	NA
212	2014-09-25	47.6879	RR-MS	MS	NA	NA	NA	NA	NA	NA	NA	NA
212	2015-02-19	48.091	RR-MS	MS	NA	NA	NA	NA	NA	NA	NA	NA
212	2016-03-16	49.1595	RR-MS	MS	NA	NA	NA	NA	NA	NA	NA	NA
213	2004-05-05	29.1705	RR-MS	MS	NA	74.3	11.4071	9.95298	386.056	252.298	NA	NA
213	2005-04-21	30.1321	RR-MS	MS	NA	NA	NA	NA	NA	NA	NA	NA
213	2005-05-19	30.2088	RR-MS	MS	NA	NA	NA	NA	NA	NA	NA	NA
213	2016-02-24	40.9761	RR-MS	MS	10	41.5682	NA	9.18002	102.376	NA	1.2	0.62
213	2016-02-25	40.9788	RR-MS	MS	10	41.5682	NA	9.18002	102.376	NA	1.2	0.62
213	2017-04-27	42.1485	RR-MS	MS	11	51.3672	3.63504	NA	NA	NA	1.1	0.49
213	2017-04-26	42.1458	RR-MS	MS	11	51.3672	3.63504	NA	NA	NA	1.1	0.49
213	2017-10-05	42.5893	RR-MS	MS	NA	NA	NA	NA	NA	NA	NA	NA
214	2005-05-09	28.4559	RR-MS	MS	NA	187.6	29.4537	27.0464	504.352	NA	NA	NA
214	2005-06-23	28.5791	RR-MS	MS	NA	187.6	29.4537	27.0464	504.352	335.035	3.3	0.66
214	2005-07-21	28.6558	RR-MS	MS	32	187.6	29.4537	27.0464	504.352	335.035	3.3	0.66
214	2010-07-08	33.6202	RR-MS	MS	NA	NA	NA	NA	NA	NA	NA	NA
214	2010-06-10	33.5435	RR-MS	MS	NA	NA	NA	NA	NA	NA	NA	NA
214	2010-08-05	33.6968	RR-MS	MS	NA	NA	NA	NA	NA	NA	NA	NA
214	2010-12-02	34.0226	RR-MS	MS	NA	NA	NA	NA	NA	NA	NA	NA
214	2011-07-14	34.6366	RR-MS	MS	NA	NA	NA	NA	NA	NA	NA	NA
214	2011-02-24	34.2533	RR-MS	MS	NA	NA	NA	NA	NA	NA	NA	NA
214	2011-05-19	34.4832	RR-MS	MS	NA	NA	NA	NA	NA	NA	NA	NA
214	2011-10-27	34.924	RR-MS	MS	NA	NA	NA	NA	NA	NA	NA	NA
214	2012-06-07	35.5353	RR-MS	MS	NA	NA	NA	NA	NA	NA	NA	NA
214	2012-04-19	35.4012	RR-MS	MS	NA	NA	NA	NA	NA	NA	NA	NA
214	2012-09-26	35.8392	RR-MS	MS	NA	NA	NA	NA	NA	NA	NA	NA
214	2013-03-07	36.2834	RR-MS	MS	28	167.2	17.3663	29.1658	119.068	362.262	2.8	0.47
214	2013-09-05	36.7817	RR-MS	MS	NA	NA	NA	NA	NA	NA	NA	NA
214	2013-09-04	36.779	RR-MS	MS	NA	NA	NA	NA	NA	NA	NA	NA
214	2014-03-12	37.2971	RR-MS	MS	26	140.9	15.4206	28.4473	137.166	344.746	3.2	0.49
214	2015-03-12	38.2971	RR-MS	MS	NA	NA	NA	NA	NA	NA	NA	NA
214	2015-09-30	38.8501	RR-MS	MS	NA	NA	NA	NA	NA	NA	NA	NA
214	2016-03-31	39.3492	RR-MS	MS	NA	NA	NA	NA	NA	NA	NA	NA
215	2017-08-03	59.0253	RR-MS	MS	NA	NA	NA	NA	NA	NA	2.5	0.58
215	2017-07-20	58.987	RR-MS	MS	NA	NA	NA	NA	NA	NA	2.5	0.58
216	2004-08-19	35.1923	RR-MS	MS	NA	77.7	43.0447	7.06743	177.986	NA	NA	NA
216	2004-09-23	35.2882	RR-MS	MS	NA	77.7	43.0447	7.06743	177.986	292.171	2.3	1.22
216	2004-10-28	35.384	RR-MS	MS	9	77.7	43.0447	7.06743	177.986	292.171	2.3	1.22
216	2010-07-01	41.0581	RR-MS	MS	NA	NA	NA	NA	NA	NA	NA	NA
216	2010-07-29	41.1348	RR-MS	MS	NA	NA	NA	NA	NA	NA	NA	NA
216	2010-06-03	40.9815	RR-MS	MS	NA	NA	NA	NA	NA	NA	NA	NA
216	2011-02-07	41.6639	RR-MS	MS	NA	NA	NA	NA	NA	NA	NA	NA
216	2010-11-18	41.4415	RR-MS	MS	NA	NA	NA	NA	NA	NA	NA	NA
216	2011-05-10	41.9158	RR-MS	MS	NA	NA	NA	NA	NA	NA	NA	NA
216	2011-07-01	42.0581	RR-MS	MS	NA	NA	NA	NA	NA	NA	NA	NA
216	2011-10-17	42.3538	RR-MS	MS	NA	NA	NA	NA	NA	NA	NA	NA
216	2012-04-05	42.82	RR-MS	MS	NA	NA	NA	NA	NA	NA	NA	NA
216	2012-05-31	42.9733	RR-MS	MS	NA	NA	NA	NA	NA	NA	NA	NA
216	2012-09-11	43.2553	RR-MS	MS	NA	NA	NA	NA	NA	NA	NA	NA
216	2013-03-21	43.7789	RR-MS	MS	18	71.5	18.8474	8.09851	89.0274	250.989	2.5	0.54
216	2013-10-16	44.3511	RR-MS	MS	NA	NA	NA	NA	NA	NA	NA	NA
216	2013-10-10	44.3347	RR-MS	MS	NA	NA	NA	NA	NA	NA	NA	NA
216	2013-10-09	44.332	RR-MS	MS	NA	NA	NA	NA	NA	NA	NA	NA
216	2014-04-16	44.8501	RR-MS	MS	21	68.6	18.374	9.6617	98.8423	250.035	2.5	0.53
216	2014-10-15	45.3484	RR-MS	MS	NA	NA	NA	NA	NA	NA	NA	NA
216	2014-10-09	45.3319	RR-MS	MS	NA	NA	NA	NA	NA	NA	NA	NA
216	2014-10-08	45.3292	RR-MS	MS	NA	NA	NA	NA	NA	NA	NA	NA
216	2015-03-26	45.7926	RR-MS	MS	NA	NA	NA	NA	NA	NA	NA	NA
216	2015-10-15	46.3484	RR-MS	MS	NA	NA	NA	NA	NA	NA	NA	NA
216	2016-03-17	46.768	RR-MS	MS	NA	NA	NA	NA	NA	NA	NA	NA
217	2017-08-03	32.8474	RR-MS	MS	14	127.782	91.565	NA	NA	NA	6.5	1.55
217	2017-08-02	32.8447	RR-MS	MS	14	127.782	91.565	NA	NA	NA	6.5	1.55
218	2016-01-20	37.9021	RR-MS	MS	NA	NA	NA	NA	NA	NA	NA	NA
219	2005-07-18	53.8145	RR-MS	MS	NA	83.6	7.4124	23.276	156.273	NA	NA	NA
219	2005-09-01	53.9377	RR-MS	MS	9	83.6	7.4124	23.276	156.273	206.622	1.1	0.64
219	2005-09-29	54.0144	RR-MS	MS	9	83.6	7.4124	23.276	156.273	206.622	1.1	0.64
219	2013-04-04	61.5271	RR-MS	MS	NA	90.2	4.95014	20.6104	155.712	262.096	1.5	0.52
219	2013-09-12	61.9678	RR-MS	MS	NA	83.2	4.6	22	NA	229.257	1.4	0.49
219	2013-09-18	61.9843	RR-MS	MS	NA	83.2	4.6	22	NA	229.257	1.4	0.49
219	2013-09-11	61.9651	RR-MS	MS	NA	83.2	4.6	22	NA	229.257	1.4	0.49
219	2016-05-05	64.6119	RR-MS	MS	13	NA	NA	NA	NA	NA	1	0.38
219	2016-05-04	64.6092	RR-MS	MS	13	NA	NA	NA	NA	NA	1	0.38
219	2017-08-03	65.8583	RR-MS	MS	13	NA	NA	NA	NA	NA	1.2	0.43
219	2017-08-24	65.9158	RR-MS	MS	13	NA	NA	NA	NA	NA	1.2	0.43
220	2010-07-08	43.82	RR-MS	MS	NA	NA	NA	NA	NA	NA	NA	NA
220	2010-09-02	43.9733	RR-MS	MS	NA	NA	NA	NA	NA	NA	NA	NA
220	2010-08-05	43.8966	RR-MS	MS	NA	NA	NA	NA	NA	NA	NA	NA
220	2010-12-16	44.2608	RR-MS	MS	NA	NA	NA	NA	NA	NA	NA	NA
220	2011-05-31	44.7159	RR-MS	MS	NA	NA	NA	NA	NA	NA	NA	NA
220	2011-07-28	44.8747	RR-MS	MS	NA	NA	NA	NA	NA	NA	NA	NA
220	2011-03-15	44.5051	RR-MS	MS	NA	NA	NA	NA	NA	NA	NA	NA
220	2011-11-22	45.195	RR-MS	MS	NA	NA	NA	NA	NA	NA	NA	NA
220	2012-07-12	45.831	RR-MS	MS	NA	NA	NA	NA	NA	NA	NA	NA
220	2012-05-17	45.6776	RR-MS	MS	NA	NA	NA	NA	NA	NA	NA	NA
220	2012-10-23	46.1129	RR-MS	MS	NA	NA	NA	NA	NA	NA	NA	NA
220	2013-04-18	46.5982	RR-MS	MS	16	61.1	20.122	19.155	96.2994	569.353	4	0.65
220	2013-10-30	47.1321	RR-MS	MS	NA	NA	NA	NA	NA	NA	NA	NA
220	2014-04-16	47.5927	RR-MS	MS	19	64.6	18.0585	15.1972	92.5059	444.845	4.2	0.61
220	2014-10-29	48.1294	RR-MS	MS	NA	NA	NA	NA	NA	NA	NA	NA
220	2014-10-30	48.1321	RR-MS	MS	NA	NA	NA	NA	NA	NA	NA	NA
220	2015-02-18	48.4366	RR-MS	MS	NA	NA	NA	NA	NA	NA	NA	NA
220	2015-10-28	49.1266	RR-MS	MS	NA	NA	NA	NA	NA	NA	NA	NA
220	2016-04-20	49.6037	RR-MS	MS	NA	NA	NA	NA	NA	NA	NA	NA
221	2010-06-03	39.9897	RR-MS	MS	NA	NA	NA	NA	NA	NA	NA	NA
221	2010-07-28	40.1403	RR-MS	MS	NA	NA	NA	NA	NA	NA	NA	NA
221	2010-07-01	40.0664	RR-MS	MS	NA	NA	NA	NA	NA	NA	NA	NA
221	2010-11-17	40.4469	RR-MS	MS	NA	NA	NA	NA	NA	NA	NA	NA
221	2011-02-09	40.6776	RR-MS	MS	NA	NA	NA	NA	NA	NA	NA	NA
221	2011-05-06	40.913	RR-MS	MS	NA	NA	NA	NA	NA	NA	NA	NA
221	2011-07-01	41.0664	RR-MS	MS	NA	NA	NA	NA	NA	NA	NA	NA
221	2011-10-19	41.3675	RR-MS	MS	NA	NA	NA	NA	NA	NA	NA	NA
221	2012-05-30	41.9788	RR-MS	MS	NA	NA	NA	NA	NA	NA	NA	NA
221	2012-04-12	41.8474	RR-MS	MS	NA	NA	NA	NA	NA	NA	NA	NA
221	2012-09-28	42.3101	RR-MS	MS	NA	NA	NA	NA	NA	NA	NA	NA
221	2013-03-28	42.8063	RR-MS	MS	14	69.9	9.72476	13.1376	80.3408	354.529	2.7	0.6
221	2013-09-26	43.3046	RR-MS	MS	NA	NA	NA	NA	NA	NA	NA	NA
221	2013-09-25	43.3018	RR-MS	MS	NA	NA	NA	NA	NA	NA	NA	NA
221	2013-10-02	43.321	RR-MS	MS	NA	NA	NA	NA	NA	NA	NA	NA
221	2014-03-20	43.7844	RR-MS	MS	15	78.1	11.1382	11.0297	67.795	350.816	2.7	0.59
221	2014-10-15	44.3566	RR-MS	MS	NA	NA	NA	NA	NA	NA	NA	NA
221	2014-10-16	44.3593	RR-MS	MS	NA	NA	NA	NA	NA	NA	NA	NA
221	2014-10-22	44.3758	RR-MS	MS	NA	NA	NA	NA	NA	NA	NA	NA
221	2015-04-02	44.82	RR-MS	MS	NA	NA	NA	NA	NA	NA	NA	NA
221	2015-10-21	45.373	RR-MS	MS	NA	NA	NA	NA	NA	NA	NA	NA
221	2016-03-02	45.7351	RR-MS	MS	NA	NA	NA	NA	NA	NA	NA	NA
222	2010-09-09	41.8392	RR-MS	MS	NA	NA	NA	NA	NA	NA	NA	NA
222	2010-08-12	41.7625	RR-MS	MS	NA	NA	NA	NA	NA	NA	NA	NA
222	2010-07-15	41.6859	RR-MS	MS	NA	NA	NA	NA	NA	NA	NA	NA
222	2011-01-06	42.1656	RR-MS	MS	NA	NA	NA	NA	NA	NA	NA	NA
222	2011-08-17	42.7762	RR-MS	MS	NA	NA	NA	NA	NA	NA	NA	NA
222	2011-06-22	42.6229	RR-MS	MS	NA	NA	NA	NA	NA	NA	NA	NA
222	2011-12-08	43.0856	RR-MS	MS	NA	NA	NA	NA	NA	NA	NA	NA
222	2012-05-17	43.5244	RR-MS	MS	NA	NA	NA	NA	NA	NA	NA	NA
222	2012-07-12	43.6777	RR-MS	MS	NA	NA	NA	NA	NA	NA	NA	NA
222	2012-10-25	43.9651	RR-MS	MS	NA	NA	NA	NA	NA	NA	NA	NA
222	2013-04-11	44.4258	RR-MS	MS	19	61	14.3276	14.9478	82.4714	275.484	2.6	0.74
222	2013-10-17	44.9432	RR-MS	MS	NA	NA	NA	NA	NA	NA	NA	NA
222	2013-10-16	44.9405	RR-MS	MS	NA	NA	NA	NA	NA	NA	NA	NA
222	2014-03-26	45.382	RR-MS	MS	NA	63.9	13.9687	15.2195	88.3979	311.558	2.6	0.76
222	2014-12-04	46.0746	RR-MS	MS	NA	NA	NA	NA	NA	NA	NA	NA
222	2014-12-03	46.0719	RR-MS	MS	NA	NA	NA	NA	NA	NA	NA	NA
222	2015-04-01	46.3984	RR-MS	MS	NA	NA	NA	NA	NA	NA	NA	NA
222	2015-10-14	46.935	RR-MS	MS	NA	NA	NA	NA	NA	NA	NA	NA
222	2016-04-13	47.4313	RR-MS	MS	NA	NA	NA	NA	NA	NA	NA	NA
223	2010-07-21	54.768	RR-MS	MS	NA	NA	NA	NA	NA	NA	NA	NA
223	2011-03-30	55.4586	RR-MS	MS	NA	NA	NA	NA	NA	NA	NA	NA
223	2011-08-17	55.8419	RR-MS	MS	NA	NA	NA	NA	NA	NA	NA	NA
223	2011-06-30	55.7105	RR-MS	MS	NA	NA	NA	NA	NA	NA	NA	NA
223	2011-12-05	56.143	RR-MS	MS	NA	NA	NA	NA	NA	NA	NA	NA
223	2012-07-16	56.7543	RR-MS	MS	NA	NA	NA	NA	NA	NA	NA	NA
223	2012-05-23	56.6065	RR-MS	MS	NA	NA	NA	NA	NA	NA	NA	NA
223	2012-11-05	57.0609	RR-MS	MS	NA	NA	NA	NA	NA	NA	NA	NA
223	2013-04-25	57.5298	RR-MS	MS	14	54.2	61.5335	10.5451	120.569	746.544	4.7	1.25
223	2013-10-10	57.9897	RR-MS	MS	NA	NA	NA	NA	NA	NA	NA	NA
223	2013-10-09	57.987	RR-MS	MS	NA	NA	NA	NA	NA	NA	NA	NA
223	2014-04-02	58.4668	RR-MS	MS	15	54.6	65.3434	10.1395	121.801	655.376	4.5	1.29
223	2014-04-03	58.4695	RR-MS	MS	15	54.6	65.3434	10.1395	121.801	655.376	4.5	1.29
223	2014-10-22	59.0226	RR-MS	MS	NA	NA	NA	NA	NA	NA	NA	NA
223	2014-10-23	59.0253	RR-MS	MS	NA	NA	NA	NA	NA	NA	NA	NA
223	2015-04-02	59.4668	RR-MS	MS	NA	NA	NA	NA	NA	NA	NA	NA
223	2015-10-15	60.0034	RR-MS	MS	NA	NA	NA	NA	NA	NA	NA	NA
223	2016-04-21	60.5189	RR-MS	MS	NA	NA	NA	NA	NA	NA	NA	NA
224	2010-07-06	37.5216	RR-MS	MS	12	59	18.4284	28.4553	316.421	181.002	1.7	0.71
225	2010-07-08	61.6366	PP-MS	MS	47	63.2941	109.828	17.0476	398.481	803.634	7.2	1.01
225	2017-02-08	68.2259	PP-MS	MS	40	132.348	102.45	NA	NA	NA	7.5	1.07
225	2017-01-19	68.1712	PP-MS	MS	40	132.348	102.45	NA	NA	NA	7.5	1.07
225	2017-08-16	68.7434	PP-MS	MS	NA	NA	NA	NA	NA	NA	NA	NA
225	2017-09-13	68.82	PP-MS	MS	NA	NA	NA	NA	NA	NA	NA	NA
226	2010-11-19	51.3128	SP-MS	MS	NA	NA	NA	NA	NA	NA	NA	NA
226	2010-09-24	51.1595	SP-MS	MS	NA	NA	NA	NA	NA	NA	NA	NA
226	2010-10-29	51.2553	SP-MS	MS	NA	NA	NA	NA	NA	NA	NA	NA
226	2011-03-11	51.6201	SP-MS	MS	NA	NA	NA	NA	NA	NA	NA	NA
226	2011-08-26	52.0801	SP-MS	MS	NA	NA	NA	NA	NA	NA	NA	NA
226	2011-06-03	51.8501	SP-MS	MS	NA	NA	NA	NA	NA	NA	NA	NA
226	2013-05-09	53.7817	SP-MS	MS	25	135.9	17.6455	17.4536	135.451	551.806	3.5	0.5
226	2013-10-23	54.2389	SP-MS	MS	NA	NA	NA	NA	NA	NA	NA	NA
226	2014-10-22	55.2361	SP-MS	MS	NA	NA	NA	NA	NA	NA	NA	NA
226	2014-10-23	55.2389	SP-MS	MS	NA	NA	NA	NA	NA	NA	NA	NA
227	2007-02-12	33.2093	RR-MS	MS	NA	42	4.83261	NA	NA	243.796	NA	NA
228	2011-03-29	42.4695	RR-MS	MS	40	143.9	77.8805	22.8366	304.427	1774.42	10.5	0.88
228	2011-04-21	42.5325	RR-MS	MS	40	143.9	77.8805	22.8366	304.427	1774.42	10.5	0.88
228	2011-06-24	42.7077	RR-MS	MS	NA	143.9	77.8805	22.8366	304.427	NA	NA	NA
228	2011-07-29	42.8036	RR-MS	MS	NA	NA	NA	NA	NA	NA	NA	NA
228	2011-05-26	42.6283	RR-MS	MS	NA	143.9	77.8805	22.8366	304.427	1774.42	10.5	0.88
228	2011-11-10	43.0883	RR-MS	MS	NA	NA	NA	NA	NA	NA	NA	NA
228	2012-05-10	43.5846	RR-MS	MS	20	129.4	57.2213	20.527	332.933	1208.57	5.5	0.93
228	2012-04-26	43.5463	RR-MS	MS	20	129.4	57.2213	20.527	332.933	1208.57	5.5	0.93
228	2012-06-21	43.6996	RR-MS	MS	NA	129.4	57.2213	20.527	332.933	1208.57	5.5	0.93
228	2012-02-02	43.3163	RR-MS	MS	NA	NA	NA	NA	NA	NA	NA	NA
228	2012-10-04	43.987	RR-MS	MS	NA	NA	NA	NA	NA	NA	NA	NA
228	2013-05-09	44.5818	RR-MS	MS	30	128.9	46.4646	21.4767	308.888	1101.4	6.3	0.83
228	2013-10-23	45.039	RR-MS	MS	NA	NA	NA	NA	NA	NA	NA	NA
228	2013-10-16	45.0199	RR-MS	MS	NA	NA	NA	NA	NA	NA	NA	NA
228	2013-10-17	45.0226	RR-MS	MS	NA	NA	NA	NA	NA	NA	NA	NA
228	2014-04-24	45.5407	RR-MS	MS	36	129.4	42.2997	NA	NA	1057.04	7.8	0.74
228	2014-04-17	45.5216	RR-MS	MS	36	129.4	42.2997	NA	NA	1057.04	7.8	0.74
228	2014-10-23	46.039	RR-MS	MS	NA	NA	NA	NA	NA	NA	NA	NA
228	2014-10-29	46.0555	RR-MS	MS	NA	NA	NA	NA	NA	NA	NA	NA
228	2014-10-22	46.0363	RR-MS	MS	NA	NA	NA	NA	NA	NA	NA	NA
228	2015-03-12	46.423	RR-MS	MS	NA	NA	NA	NA	NA	NA	NA	NA
228	2015-10-22	47.0363	RR-MS	MS	NA	NA	NA	NA	NA	NA	NA	NA
228	2016-03-31	47.4751	RR-MS	MS	NA	NA	NA	NA	NA	NA	NA	NA
229	2011-06-16	26.5791	RR-MS	MS	19	61.2	42.8438	9.7419	89.8644	340.554	3.3	0.61
230	2016-10-26	51.5619	RR-MS	MS	16	NA	11.5461	NA	32.045	NA	2.7	0.65
230	2016-10-27	51.5647	RR-MS	MS	16	NA	11.5461	NA	32.045	NA	2.7	0.65
231	2004-03-04	28.3546	RR-MS	MS	NA	71.1	141.525	20.8918	526.399	NA	NA	NA
231	2004-04-01	28.4313	RR-MS	MS	NA	71.1	141.525	20.8918	526.399	1518.62	16	1.38
231	2004-04-29	28.5079	RR-MS	MS	6	71.1	141.525	20.8918	526.399	1518.62	16	1.38
231	2006-03-04	30.3546	RR-MS	MS	NA	NA	NA	NA	NA	NA	NA	NA
231	2005-12-01	30.0993	RR-MS	MS	NA	NA	NA	NA	NA	NA	NA	NA
232	2004-01-15	45.1164	RR-MS	MS	NA	NA	NA	NA	NA	NA	NA	NA
232	2003-06-30	44.5735	RR-MS	MS	11	80.9	27.5074	11.6752	137.531	444.407	2.4	1.17
232	2004-02-19	45.2122	RR-MS	MS	NA	NA	NA	NA	NA	209.001	NA	NA
232	2004-03-18	45.2889	RR-MS	MS	NA	NA	NA	NA	NA	209.001	NA	NA
232	2016-02-25	57.2286	RR-MS	MS	18	NA	NA	NA	NA	NA	1.6	0.58
232	2016-03-03	57.2478	RR-MS	MS	18	NA	NA	NA	NA	NA	1.6	0.58
232	2017-03-15	58.2806	RR-MS	MS	NA	NA	NA	NA	NA	NA	NA	NA
233	2016-03-02	47.6229	RR-MS	MS	27	NA	NA	NA	NA	NA	3.8	0.52
233	2016-03-03	47.6257	RR-MS	MS	27	NA	NA	NA	NA	NA	3.8	0.52
233	2017-03-01	48.6202	RR-MS	MS	25	NA	NA	NA	NA	NA	2.8	0.48
233	2017-03-02	48.6229	RR-MS	MS	25	NA	NA	NA	NA	NA	2.8	0.48
234	2013-09-19	44.2608	SP-MS	MS	NA	32.4	5.39068	10.3648	NA	230.223	1.8	0.51
234	2014-01-15	44.5845	SP-MS	MS	NA	NA	NA	NA	NA	NA	NA	NA
235	2013-05-28	37.7351	Healthy Donor	HD	NA	19.9	2.497	6.11686	41.3227	150.484	1.1	0.518
235	2013-07-25	37.8939	Healthy Donor	HD	6	19.9	2.497	6.11686	41.3227	150.484	1.1	0.518
235	2013-05-21	37.716	Healthy Donor	HD	NA	19.9	2.497	6.11686	41.3227	NA	NA	NA
235	2013-06-05	37.757	Healthy Donor	HD	NA	19.9	2.497	6.11686	41.3227	150.484	1.1	0.518
235	2013-05-29	37.7379	Healthy Donor	HD	NA	19.9	2.497	6.11686	41.3227	150.484	1.1	0.518
235	2014-08-28	38.987	Healthy Donor	HD	7	21.3	2.7363	5.39182	47.6682	163.997	0.9	0.43
235	2015-11-12	40.1951	Healthy Donor	HD	7	NA	3.26515	5.75674	44.8815	NA	1.1	0.42
236	2014-08-07	45.3867	Healthy Donor	HD	14	96.6	4.59694	NA	90.5933	272.098	1.6	0.41
236	2013-08-01	44.3703	Healthy Donor	HD	15	107.6	4.37675	16.9528	92.5485	282.719	1.7	0.44
236	2013-10-02	44.54	Healthy Donor	HD	NA	107.6	4.37675	16.9528	92.5485	NA	NA	NA
236	2013-09-25	44.5209	Healthy Donor	HD	NA	107.6	4.37675	16.9528	92.5485	282.719	1.7	0.44
236	2013-09-26	44.5236	Healthy Donor	HD	NA	107.6	4.37675	16.9528	92.5485	282.719	1.7	0.44
237	2013-09-05	56.8173	PP-MS	MS	NA	103.488	14.5132	36.8653	176.702	246.741	2.9	0.68
237	2014-02-05	57.2368	PP-MS	MS	NA	NA	NA	NA	NA	NA	NA	NA
238	2013-09-19	33.7981	Healthy Donor	HD	NA	112.6	13.7093	16.0984	169.566	358.416	2.3	0.49
238	2013-09-25	33.8145	Healthy Donor	HD	NA	112.6	13.7093	16.0984	169.566	358.416	2.3	0.49
238	2013-08-08	33.6831	Healthy Donor	HD	18	112.6	13.7093	16.0984	169.566	358.416	2.3	0.49
238	2013-09-18	33.7954	Healthy Donor	HD	NA	112.6	13.7093	16.0984	169.566	358.416	2.3	0.49
238	2014-08-15	34.7023	Healthy Donor	HD	19	104.2	15.0067	NA	162.593	346.128	2.2	0.55
238	2015-11-12	35.9459	Healthy Donor	HD	17	NA	14.9178	NA	NA	NA	2.4	0.53
239	2013-08-08	59.9815	PP-MS	MS	23	74.7	16.1507	22.0918	198.656	238.867	1.7	0.68
239	2013-09-05	60.0582	PP-MS	MS	23	74.7	16.1507	22.0918	198.656	238.867	1.7	0.68
239	2014-02-12	60.4969	PP-MS	MS	NA	NA	NA	NA	NA	NA	NA	NA
239	2016-09-29	63.1239	PP-MS	MS	27	NA	NA	NA	NA	NA	1.5	0.57
239	2017-10-25	64.1951	PP-MS	MS	NA	NA	NA	NA	NA	NA	1.5	0.72
239	2017-10-26	64.1978	PP-MS	MS	NA	NA	NA	NA	NA	NA	1.5	0.72
240	2013-08-08	38.6968	Healthy Donor	HD	NA	NA	NA	NA	NA	NA	NA	NA
241	2014-03-13	54.9432	SP-MS	MS	NA	NA	NA	NA	NA	NA	NA	NA
242	2013-08-14	56.2005	Healthy Donor	HD	22	33.3	3.43291	13.7519	68.3565	156.256	3.1	0.55
242	2013-08-22	56.2224	Healthy Donor	HD	22	33.3	3.43291	13.7519	68.3565	156.256	3.1	0.55
242	2014-09-18	57.2964	Healthy Donor	HD	19	43.3	2.95525	13.1048	77.2392	163.665	2.4	0.49
242	2014-09-11	57.2772	Healthy Donor	HD	19	43.3	2.95525	13.1048	77.2392	163.665	2.4	0.49
242	2016-08-18	59.2115	Healthy Donor	HD	21	NA	3.49136	NA	32.0943	NA	2.7	0.44
242	2016-09-15	59.2882	Healthy Donor	HD	21	NA	3.49136	NA	32.0943	NA	2.7	0.44
243	2013-09-06	50.3922	PP-MS	MS	NA	162.618	24.7877	17.5593	NA	NA	4.7	1.28
244	2013-08-29	57.5401	PP-MS	MS	25	60.2	9.7148	11.5719	127.452	294.617	3	0.51
244	2014-01-23	57.9432	PP-MS	MS	NA	NA	NA	NA	NA	NA	NA	NA
245	2013-11-21	54.54	SP-MS	MS	NA	NA	NA	NA	NA	901.917	7.2	1.12
246	2014-04-02	36.4312	PP-MS	MS	NA	NA	NA	NA	NA	NA	NA	NA
247	2013-12-12	52.9151	SP-MS	MS	NA	47	102.793	18.2492	NA	1162.22	9.2	1.66
247	2014-05-14	53.3347	SP-MS	MS	NA	NA	NA	NA	NA	NA	NA	NA
248	2013-12-19	55.6715	PP-MS	MS	22	38	7.94193	8.33989	NA	261.577	2.7	0.5
248	2014-05-20	56.0883	PP-MS	MS	NA	NA	NA	NA	NA	NA	NA	NA
248	2016-12-01	58.6222	PP-MS	MS	NA	NA	NA	NA	NA	NA	NA	NA
248	2016-11-30	58.6194	PP-MS	MS	NA	NA	NA	NA	NA	NA	NA	NA
248	2017-06-15	59.1595	PP-MS	MS	NA	NA	NA	NA	NA	NA	NA	NA
249	2013-12-05	50.8823	PP-MS	MS	33	46	63.3365	18.7485	NA	889.183	9.6	1.11
249	2013-12-19	50.9206	PP-MS	MS	33	46	63.3365	18.7485	NA	889.183	9.6	1.11
249	2014-05-22	51.3429	PP-MS	MS	NA	NA	NA	NA	NA	NA	NA	NA
250	2014-01-16	59.976	PP-MS	MS	9	47.5	10.6104	19.0784	NA	268.709	0.9	0.56
250	2014-06-05	60.3593	PP-MS	MS	NA	NA	NA	NA	NA	NA	NA	NA
250	2016-12-01	62.8494	PP-MS	MS	9	NA	NA	NA	NA	NA	0.9	0.57
250	2016-11-30	62.8467	PP-MS	MS	9	NA	NA	NA	NA	NA	0.9	0.57
251	2013-12-09	28.1458	PP-MS	MS	45	405.6	96.5977	154.61	NA	1754.48	9.4	0.94
251	2013-12-12	28.154	PP-MS	MS	45	405.6	96.5977	154.61	NA	1754.48	9.4	0.94
252	2014-01-13	64.7652	Healthy Donor	HD	NA	NA	NA	NA	NA	NA	NA	NA
253	2013-12-19	63.4059	PP-MS	MS	NA	103	43.0871	25.0026	NA	772.218	6	2.04
253	2014-01-30	63.5215	PP-MS	MS	18	103	43.0871	25.0026	NA	772.218	6	2.04
253	2014-08-13	64.0554	PP-MS	MS	NA	NA	NA	NA	NA	NA	NA	NA
253	2017-03-30	66.6831	PP-MS	MS	18	NA	NA	NA	NA	NA	4.5	1.43
254	2014-01-23	63.1382	SP-MS	MS	NA	NA	NA	NA	NA	407.475	3.6	0.53
254	2014-07-02	63.5763	SP-MS	MS	NA	NA	NA	NA	NA	NA	NA	NA
255	2014-01-13	33.1137	Healthy Donor	HD	19	79.8	2.53178	7.1956	65.7738	215.36	3.7	0.59
256	2014-01-13	46.2368	Healthy Donor	HD	33	115.6	8.94717	NA	183.768	537.578	5.6	0.54
257	2014-01-16	29.4367	RR-MS	MS	20	79.4	16.6417	28.7998	NA	346.916	1.8	0.71
258	2014-02-14	59.4312	PP-MS	MS	20	78.2	52.0788	19.6479	NA	889.187	4.2	0.87
258	2014-07-16	59.8474	PP-MS	MS	NA	NA	NA	NA	NA	NA	NA	NA
258	2015-01-15	60.349	PP-MS	MS	NA	NA	NA	NA	NA	NA	NA	NA
259	2014-01-23	47.4175	PP-MS	MS	14	100.3	83.5126	19.5171	NA	1050.43	7.2	1.81
259	2014-02-20	47.4942	PP-MS	MS	14	100.3	83.5126	19.5171	NA	1050.43	7.2	1.81
259	2014-07-23	47.9131	PP-MS	MS	NA	NA	NA	NA	NA	NA	NA	NA
259	2015-01-22	48.4147	PP-MS	MS	NA	NA	NA	NA	NA	NA	NA	NA
259	2017-09-06	51.0363	PP-MS	MS	19	NA	NA	NA	NA	NA	7	1.29
259	2017-09-07	51.039	PP-MS	MS	19	NA	NA	NA	NA	NA	7	1.29
260	2014-02-27	56.0582	PP-MS	MS	NA	79.8	7.30223	16.3059	NA	481.064	3.1	0.58
260	2014-07-29	56.4743	PP-MS	MS	NA	NA	NA	NA	NA	NA	NA	NA
260	2017-02-09	59.0089	PP-MS	MS	NA	NA	NA	NA	NA	NA	4.5	0.63
260	2017-08-02	59.4853	PP-MS	MS	NA	NA	NA	NA	NA	NA	NA	NA
261	2014-02-06	61.5572	PP-MS	MS	21	NA	NA	NA	NA	659.496	3.7	0.66
261	2014-03-06	61.6338	PP-MS	MS	21	NA	NA	NA	NA	659.496	3.7	0.66
261	2014-08-06	62.0527	PP-MS	MS	NA	NA	NA	NA	NA	NA	NA	NA
261	2017-02-23	64.6037	PP-MS	MS	NA	NA	NA	NA	NA	NA	2.9	0.46
262	2014-02-12	48.3326	PP-MS	MS	NA	NA	NA	NA	NA	NA	NA	NA
263	2014-02-14	47.1957	PP-MS	MS	NA	83.6	121.486	18.3642	NA	1379.36	8.1	1.64
263	2014-03-20	47.2888	PP-MS	MS	21	83.6	121.486	18.3642	NA	1379.36	8.1	1.64
264	2014-05-22	60.2799	SP-MS	MS	14	120.1	7.46672	NA	123.087	396.175	1.8	0.51
264	2014-09-10	60.5838	SP-MS	MS	NA	NA	NA	NA	NA	NA	NA	NA
264	2015-03-04	61.0636	SP-MS	MS	NA	NA	NA	NA	NA	NA	NA	NA
264	2017-06-07	63.3238	SP-MS	MS	NA	NA	NA	NA	NA	NA	NA	NA
264	2017-09-13	63.5921	SP-MS	MS	NA	NA	NA	NA	NA	NA	3	0.46
264	2017-09-14	63.5948	SP-MS	MS	NA	NA	NA	NA	NA	NA	3	0.46
265	2014-05-08	23.4613	Healthy Donor	HD	15	41.6	4.87134	NA	83.1938	304.997	4.1	0.7
265	2014-05-14	23.4777	Healthy Donor	HD	15	41.6	4.87134	NA	83.1938	304.997	4.1	0.7
265	2014-05-21	23.4969	Healthy Donor	HD	15	41.6	4.87134	NA	83.1938	304.997	4.1	0.7
266	2014-03-26	46.1513	Healthy Donor	HD	13	87.8	6.02282	10.9103	153.334	341.89	2.4	0.49
267	2014-05-08	32.4202	Healthy Donor	HD	17	43.439	3.51733	NA	223.085	360.733	2.1	0.42
267	2017-05-04	35.4093	Healthy Donor	HD	NA	70.3831	4.16112	NA	NA	NA	NA	NA
267	2017-05-18	35.4476	Healthy Donor	HD	NA	70.3831	4.16112	NA	NA	NA	NA	NA
268	2014-05-01	51.4668	SP-MS	MS	15	67.5	100.417	NA	187.552	1489.2	7.3	1.59
269	2014-05-29	69.3648	SP-MS	MS	NA	99	25.6928	NA	161.071	NA	NA	NA
269	2014-08-07	69.5565	SP-MS	MS	21	99	25.6928	NA	161.071	629.545	3	0.65
270	2014-07-10	49.2197	SP-MS	MS	NA	NA	NA	NA	NA	NA	1.8	0.39
270	2014-11-06	49.5455	SP-MS	MS	NA	NA	NA	NA	NA	NA	NA	NA
271	2017-07-20	65.0911	SP-MS	MS	29	NA	NA	NA	NA	NA	3.4	0.49
272	2014-07-31	63.4771	SP-MS	MS	28	98.1179	26.9266	NA	191.139	485.362	3.5	0.52
272	2014-12-03	63.8193	SP-MS	MS	NA	NA	NA	NA	NA	NA	NA	NA
272	2014-12-04	63.822	SP-MS	MS	NA	NA	NA	NA	NA	NA	NA	NA
272	2017-06-28	66.3867	SP-MS	MS	21	117.337	22.1006	NA	NA	NA	2.8	0.68
273	2014-06-04	54.82	RR-MS	MS	36	82.1	37.1238	NA	722.849	779.004	6.5	0.71
273	2014-06-05	54.8227	RR-MS	MS	36	82.1	37.1238	NA	722.849	779.004	6.5	0.71
273	2016-04-07	56.6612	RR-MS	MS	26	NA	NA	NA	NA	NA	3.6	0.59
273	2016-04-21	56.6996	RR-MS	MS	26	NA	NA	NA	NA	NA	3.6	0.59
273	2017-05-25	57.7926	RR-MS	MS	NA	NA	NA	NA	NA	NA	NA	NA
274	2014-06-12	51.3539	PP-MS	MS	NA	NA	NA	NA	NA	1222.44	5.6	1.71
274	2014-07-17	51.4497	PP-MS	MS	11	NA	NA	NA	NA	1222.44	5.6	1.71
274	2014-12-18	51.8713	PP-MS	MS	NA	NA	NA	NA	NA	NA	NA	NA
275	2014-06-13	23.694	Healthy Donor	HD	NA	NA	NA	NA	NA	NA	NA	NA
276	2014-06-26	44.8528	RR-MS	MS	17	31.9	7.3178	NA	NA	328.177	2.7	0.39
276	2014-06-27	44.8555	RR-MS	MS	17	31.9	7.3178	NA	NA	328.177	2.7	0.39
276	2014-11-12	45.2334	RR-MS	MS	NA	NA	NA	NA	NA	NA	NA	NA
276	2014-11-13	45.2361	RR-MS	MS	NA	NA	NA	NA	NA	NA	NA	NA
276	2014-11-19	45.2525	RR-MS	MS	NA	NA	NA	NA	NA	NA	NA	NA
276	2014-12-11	45.3128	RR-MS	MS	NA	NA	NA	NA	NA	NA	NA	NA
276	2016-02-17	46.4969	RR-MS	MS	NA	NA	NA	NA	NA	NA	NA	NA
276	2016-09-08	47.0554	RR-MS	MS	25	NA	7.56801	NA	96.1296	NA	3.6	0.49
277	2014-07-03	64.5133	PP-MS	MS	NA	140.2	43.9065	NA	NA	659.327	3.7	0.78
277	2014-08-14	64.6283	PP-MS	MS	37	140.2	43.9065	NA	NA	659.327	3.7	0.78
277	2015-01-22	65.0698	PP-MS	MS	NA	NA	NA	NA	NA	NA	NA	NA
277	2017-06-22	67.4832	PP-MS	MS	39	NA	NA	NA	NA	NA	5	0.84
278	2014-07-10	45.2498	Healthy Donor	HD	NA	NA	NA	NA	NA	NA	NA	NA
278	2014-08-15	45.3484	Healthy Donor	HD	NA	NA	NA	NA	NA	NA	NA	NA
279	2014-07-17	53.7324	SP-MS	MS	NA	87.7	38.8111	NA	216.868	NA	NA	NA
279	2014-10-09	53.9624	SP-MS	MS	17	87.7	38.8111	NA	216.868	887.758	3.1	1.04
279	2015-01-14	54.2286	SP-MS	MS	NA	NA	NA	NA	NA	NA	NA	NA
280	2014-08-13	44.0801	RR-MS	MS	61	77.9	13.9039	NA	135.98	487.243	6.7	0.5
280	2014-08-14	44.0828	RR-MS	MS	61	77.9	13.9039	NA	135.98	487.243	6.7	0.5
280	2015-02-13	44.5845	RR-MS	MS	NA	NA	NA	NA	NA	NA	NA	NA
280	2015-08-20	45.0992	RR-MS	MS	NA	NA	NA	NA	NA	NA	NA	NA
280	2016-03-03	45.6338	RR-MS	MS	NA	NA	NA	NA	NA	NA	NA	NA
281	2014-07-31	53.9897	Healthy Donor	HD	18	38.2	7.31007	NA	192.861	215.36	2.1	0.43
281	2014-08-15	54.0308	Healthy Donor	HD	18	38.2	7.31007	NA	192.861	215.36	2.1	0.43
281	2015-06-10	54.8501	Healthy Donor	HD	20	46.4	7.09089	NA	NA	NA	2.2	0.34
281	2015-06-18	54.872	Healthy Donor	HD	20	46.4	7.09089	NA	NA	NA	2.2	0.34
282	2014-08-07	23.54	Healthy Donor	HD	NA	NA	NA	NA	NA	NA	NA	NA
283	2014-08-15	43.1704	Healthy Donor	HD	20	106.7	8.0522	14.2768	217.472	467.198	2.4	0.41
283	2016-01-28	44.6229	Healthy Donor	HD	15	70.1791	5.47886	NA	NA	NA	2.6	0.54
283	2017-04-13	45.831	Healthy Donor	HD	15	99.2865	5.26004	NA	NA	NA	2.6	0.52
283	2017-04-20	45.8501	Healthy Donor	HD	15	99.2865	5.26004	NA	NA	NA	2.6	0.52
284	2014-09-23	27.0308	Healthy Donor	HD	15	58.2	5.11707	NA	49.941	258.979	2.1	0.54
284	2014-09-25	27.0363	Healthy Donor	HD	15	58.2	5.11707	NA	49.941	258.979	2.1	0.54
285	2014-09-11	36.551	RR-MS	MS	12	33.6	48.9172	NA	150.758	783.114	4.7	1.37
285	2017-09-06	39.5373	RR-MS	MS	NA	NA	NA	NA	NA	NA	NA	NA
286	2014-09-11	56.7187	Healthy Donor	HD	17	55.6	3.69636	12.4418	101.666	190.126	2.3	0.48
286	2015-03-12	57.2176	Healthy Donor	HD	NA	NA	NA	NA	NA	NA	NA	NA
286	2015-11-19	57.9076	Healthy Donor	HD	15	57.3	4.27587	13.5438	115.026	NA	2.4	0.48
286	2017-05-03	59.36	Healthy Donor	HD	NA	NA	NA	NA	NA	NA	NA	NA
287	2014-09-25	38.2854	RR-MS	MS	21	NA	NA	NA	NA	1299.94	5.5	0.89
287	2014-10-09	38.3238	RR-MS	MS	21	NA	NA	NA	NA	1299.94	5.5	0.89
287	2016-09-01	40.2198	RR-MS	MS	NA	NA	NA	NA	NA	NA	NA	NA
288	2014-09-25	29.3237	RR-MS	MS	12	77	42.6062	18.4648	132.519	725.372	2.8	1.15
288	2015-02-12	29.7076	RR-MS	MS	NA	NA	NA	NA	NA	NA	NA	NA
288	2015-10-08	30.3593	RR-MS	MS	NA	96.4	38.2004	16.4622	113.67	NA	NA	NA
288	2015-12-10	30.5318	RR-MS	MS	14	96.4	38.2004	16.4622	113.67	NA	2.8	1.05
288	2016-09-07	31.2745	RR-MS	MS	NA	NA	NA	NA	NA	NA	NA	NA
288	2017-11-30	32.5044	RR-MS	MS	NA	NA	NA	NA	NA	NA	2.2	0.82
289	2014-10-17	25.0198	Healthy Donor	HD	22	62.6	5.79246	12.7193	66.9328	377.929	2.7	0.43
289	2014-10-23	25.0362	Healthy Donor	HD	22	62.6	5.79246	12.7193	66.9328	377.929	2.7	0.43
290	2014-10-02	28.1704	Healthy Donor	HD	11	45.3	6.65851	11.2566	91.3373	278.815	1.6	0.45
290	2014-10-30	28.2471	Healthy Donor	HD	11	45.3	6.65851	11.2566	91.3373	278.815	1.6	0.45
291	2014-10-16	62.3429	PP-MS	MS	14	104.5	19.5305	NA	166.462	710.675	2.5	0.67
291	2014-11-06	62.4004	PP-MS	MS	14	104.5	19.5305	NA	166.462	710.675	2.5	0.67
291	2015-03-25	62.7817	PP-MS	MS	NA	NA	NA	NA	NA	NA	NA	NA
291	2017-09-21	65.2745	PP-MS	MS	19	NA	NA	NA	NA	NA	2.6	0.52
292	2014-11-12	60.3292	PP-MS	MS	15	NA	NA	NA	NA	NA	2.1	0.64
292	2014-12-11	60.4086	PP-MS	MS	15	NA	NA	NA	NA	NA	2.1	0.64
292	2015-05-21	60.8501	PP-MS	MS	NA	NA	NA	NA	NA	NA	NA	NA
292	2017-10-12	63.2444	PP-MS	MS	18	NA	NA	NA	NA	NA	2.5	0.64
292	2017-11-09	63.321	PP-MS	MS	18	NA	NA	NA	NA	NA	2.5	0.64
293	2014-12-11	27.7618	Healthy Donor	HD	18	47.2	5.36467	9.22027	78.4392	NA	2.2	0.41
293	2014-12-18	27.781	Healthy Donor	HD	18	47.2	5.36467	9.22027	78.4392	NA	2.2	0.41
294	2014-11-13	64.5291	PP-MS	MS	NA	123.466	30.9543	NA	222.782	NA	5.8	0.5
294	2014-12-18	64.6249	PP-MS	MS	43	123.466	30.9543	NA	222.782	NA	5.8	0.5
294	2015-06-10	65.102	PP-MS	MS	NA	NA	NA	NA	NA	NA	NA	NA
294	2015-11-12	65.5263	PP-MS	MS	NA	NA	NA	NA	NA	NA	NA	NA
295	2014-12-11	40.4086	RR-MS	MS	27	41.4	31.4551	NA	148.387	NA	3.7	0.6
295	2014-12-18	40.4278	RR-MS	MS	27	41.4	31.4551	NA	148.387	NA	3.7	0.6
295	2016-01-21	41.5188	RR-MS	MS	NA	NA	27.7823	NA	NA	NA	3.3	0.68
295	2016-02-25	41.6147	RR-MS	MS	21	NA	27.7823	NA	NA	NA	3.3	0.68
295	2017-02-02	42.5544	RR-MS	MS	NA	NA	NA	NA	NA	NA	NA	NA
296	2015-02-26	37.7761	RR-MS	MS	NA	NA	NA	NA	NA	NA	1.6	0.8
296	2016-02-25	38.7707	RR-MS	MS	NA	NA	NA	NA	NA	NA	NA	NA
297	2015-01-07	47.4914	PP-MS	MS	20	61.1	21.1543	NA	299.849	NA	2.2	0.47
297	2015-01-09	47.4969	PP-MS	MS	20	61.1	21.1543	NA	299.849	NA	2.2	0.47
298	2015-12-10	40.6797	SP-MS	MS	NA	NA	NA	NA	NA	NA	8.3	1.67
299	2015-01-29	58.3025	Healthy Donor	HD	20	90.7	11.4245	NA	230.564	NA	2.7	0.51
299	2015-02-19	58.36	Healthy Donor	HD	20	90.7	11.4245	NA	230.564	NA	2.7	0.51
299	2015-04-16	58.5133	Healthy Donor	HD	21	140.447	8.10481	NA	227.01	NA	2.3	0.45
299	2017-03-09	60.4093	Healthy Donor	HD	17	167.318	8.22251	NA	NA	NA	2.6	0.58
299	2017-03-23	60.4477	Healthy Donor	HD	17	167.318	8.22251	NA	NA	NA	2.6	0.58
300	2015-02-19	37.9623	Healthy Donor	HD	16	62.723	5.85616	NA	100.554	NA	1.7	0.46
300	2015-02-26	37.9815	Healthy Donor	HD	16	62.723	5.85616	NA	100.554	NA	1.7	0.46
300	2017-04-13	40.1074	Healthy Donor	HD	18	108.225	5.89578	NA	NA	NA	2.1	0.53
301	2015-03-20	22.0198	SP-MS	MS	19	29.1	146.529	NA	152.076	NA	6.3	1.85
302	2015-03-12	60.9048	Healthy Donor	HD	NA	NA	NA	NA	NA	NA	NA	NA
303	2015-02-18	57.3107	Healthy Donor	HD	27	47.2	5.90621	NA	118.241	NA	2.9	0.42
303	2015-02-20	57.3162	Healthy Donor	HD	27	47.2	5.90621	NA	118.241	NA	2.9	0.42
303	2015-03-12	57.3709	Healthy Donor	HD	27	47.2	5.90621	NA	118.241	NA	2.9	0.42
303	2016-01-27	58.2478	Healthy Donor	HD	30	63.0373	4.64073	NA	116.179	NA	3.6	0.43
303	2016-01-28	58.2505	Healthy Donor	HD	30	63.0373	4.64073	NA	116.179	NA	3.6	0.43
303	2017-03-30	59.4202	Healthy Donor	HD	25	105.389	9.57247	NA	NA	NA	2.9	0.53
303	2017-04-13	59.4586	Healthy Donor	HD	25	105.389	9.57247	NA	NA	NA	2.9	0.53
304	2015-02-26	22.3984	Healthy Donor	HD	15	7.5	5.27312	NA	39.9513	NA	2.6	0.46
304	2015-03-12	22.4367	Healthy Donor	HD	15	7.5	5.27312	NA	39.9513	NA	2.6	0.46
305	2015-02-25	46.3792	Healthy Donor	HD	30	51.4	6.1833	NA	78.4157	NA	3.4	0.47
305	2015-03-26	46.4586	Healthy Donor	HD	30	51.4	6.1833	NA	78.4157	NA	3.4	0.47
305	2016-02-11	47.3382	Healthy Donor	HD	29	64.0324	4.70161	NA	NA	NA	3.6	0.52
305	2017-04-20	48.5271	Healthy Donor	HD	29	86.1504	5.02091	NA	NA	NA	3.8	0.53
305	2017-05-04	48.5654	Healthy Donor	HD	29	86.1504	5.02091	NA	NA	NA	3.8	0.53
306	2015-02-26	51.7488	Healthy Donor	HD	NA	NA	NA	NA	NA	NA	NA	NA
306	2016-01-13	52.6256	Healthy Donor	HD	16	NA	NA	NA	68.5453	NA	1.4	0.4
306	2016-01-14	52.6284	Healthy Donor	HD	16	NA	NA	NA	68.5453	NA	1.4	0.4
307	2015-03-18	44.2943	RR-MS	MS	9	24.4	27.985	NA	86.1883	NA	3.5	1.21
307	2015-03-19	44.297	RR-MS	MS	9	24.4	27.985	NA	86.1883	NA	3.5	1.21
307	2015-09-17	44.7953	RR-MS	MS	NA	NA	NA	NA	NA	NA	NA	NA
307	2016-02-25	45.2341	RR-MS	MS	7	25.4559	15.779	NA	NA	NA	2.2	0.88
307	2016-06-23	45.5599	RR-MS	MS	NA	NA	NA	NA	NA	NA	NA	NA
307	2017-01-25	46.152	RR-MS	MS	8	29.5543	14.8163	NA	NA	NA	2.1	0.84
307	2017-01-26	46.1547	RR-MS	MS	8	29.5543	14.8163	NA	NA	NA	2.1	0.84
307	2017-09-28	46.8255	RR-MS	MS	11	NA	NA	NA	NA	NA	2.7	0.78
308	2015-04-02	52.5763	Healthy Donor	HD	NA	50.879	6.53984	NA	61.8913	NA	2.3	0.48
308	2015-05-07	52.6721	Healthy Donor	HD	24	50.879	6.53984	NA	61.8913	NA	2.3	0.48
308	2017-04-12	54.6037	Healthy Donor	HD	25	69.4026	6.16304	NA	NA	NA	2.6	0.53
308	2017-04-13	54.6064	Healthy Donor	HD	25	69.4026	6.16304	NA	NA	NA	2.6	0.53
309	2015-04-08	29.4448	Healthy Donor	HD	8	NA	3.17203	NA	56.2474	NA	1.1	0.46
309	2015-04-09	29.4475	Healthy Donor	HD	8	NA	3.17203	NA	56.2474	NA	1.1	0.46
310	2015-04-15	31.7625	Healthy Donor	HD	20	35.6882	3.50162	NA	64.5073	NA	2.7	0.39
310	2015-04-16	31.7652	Healthy Donor	HD	20	35.6882	3.50162	NA	64.5073	NA	2.7	0.39
310	2017-04-13	33.757	Healthy Donor	HD	15	50.2243	3.29611	NA	NA	NA	2.7	0.56
310	2017-04-20	33.7762	Healthy Donor	HD	15	50.2243	3.29611	NA	NA	NA	2.7	0.56
311	2015-04-15	44.9568	Healthy Donor	HD	15	NA	9.71213	NA	67.388	NA	2.4	0.51
311	2015-04-30	44.9979	Healthy Donor	HD	15	NA	9.71213	NA	67.388	NA	2.4	0.51
311	2016-02-17	45.7981	Healthy Donor	HD	17	NA	10.3923	NA	NA	NA	2.9	0.47
311	2016-02-18	45.8008	Healthy Donor	HD	17	NA	10.3923	NA	NA	NA	2.9	0.47
312	2015-04-16	59.9842	PP-MS	MS	NA	NA	NA	NA	NA	NA	2.5	0.59
312	2015-04-30	60.0226	PP-MS	MS	NA	NA	NA	NA	NA	NA	2.5	0.59
313	2015-05-13	56.6968	Healthy Donor	HD	21	59.1	12.2031	NA	148.913	NA	2.3	0.47
313	2015-06-11	56.7762	Healthy Donor	HD	21	59.1	12.2031	NA	148.913	NA	2.3	0.47
314	2017-05-17	57.6722	PP-MS	MS	20	60.4013	56.8404	NA	NA	NA	4.4	1.14
314	2017-05-18	57.6749	PP-MS	MS	20	60.4013	56.8404	NA	NA	NA	4.4	1.14
314	2017-11-02	58.1348	PP-MS	MS	NA	NA	NA	NA	NA	NA	NA	NA
315	2015-05-20	47.9569	PP-MS	MS	NA	74.2954	11.8481	NA	152.032	NA	2.5	0.48
315	2015-06-25	48.0554	PP-MS	MS	21	74.2954	11.8481	NA	152.032	NA	2.5	0.48
315	2017-04-26	49.8912	PP-MS	MS	22	105.911	13.8684	NA	NA	NA	3.1	0.48
315	2017-04-27	49.8939	PP-MS	MS	22	105.911	13.8684	NA	NA	NA	3.1	0.48
315	2017-10-12	50.3539	PP-MS	MS	NA	NA	NA	NA	NA	NA	NA	NA
316	2015-05-27	24.1156	Healthy Donor	HD	12	30.5	5.90468	NA	46.2726	NA	1.6	0.41
316	2015-05-28	24.1184	Healthy Donor	HD	12	30.5	5.90468	NA	46.2726	NA	1.6	0.41
317	2015-06-25	32.0144	RR-MS	MS	14	75.4	35.7752	NA	155.53	NA	3.5	1.04
317	2015-06-30	32.028	RR-MS	MS	14	75.4	35.7752	NA	155.53	NA	3.5	1.04
318	2015-07-01	33.1293	Healthy Donor	HD	24	70.1029	9.36135	NA	95.1326	NA	1.8	0.5
318	2015-07-02	33.1321	Healthy Donor	HD	24	70.1029	9.36135	NA	95.1326	NA	1.8	0.5
318	2017-03-29	34.872	Healthy Donor	HD	25	89.1513	8.81735	NA	NA	NA	2.3	0.6
318	2017-04-20	34.9322	Healthy Donor	HD	25	89.1513	8.81735	NA	NA	NA	2.3	0.6
319	2015-07-15	50.0664	RR-MS	MS	12	134.4	110.726	NA	251.187	NA	8.4	1.52
319	2015-07-16	50.0691	RR-MS	MS	12	134.4	110.726	NA	251.187	NA	8.4	1.52
319	2016-08-03	51.1184	RR-MS	MS	10	NA	76.9455	NA	158.4	NA	6.6	1.36
319	2016-08-04	51.1211	RR-MS	MS	10	NA	76.9455	NA	158.4	NA	6.6	1.36
319	2017-09-07	52.2142	RR-MS	MS	10	NA	NA	NA	NA	NA	4.8	0.97
319	2017-09-14	52.2334	RR-MS	MS	10	NA	NA	NA	NA	NA	4.8	0.97
320	2015-07-08	19.6913	Healthy Donor	HD	10	25.8	8.70603	NA	29.3199	NA	2	0.51
320	2015-07-09	19.694	Healthy Donor	HD	10	25.8	8.70603	NA	29.3199	NA	2	0.51
320	2017-07-27	21.7434	Healthy Donor	HD	NA	NA	NA	NA	NA	NA	NA	NA
321	2015-07-16	24.8364	Healthy Donor	HD	NA	42.5	5.67513	NA	57.8032	NA	2	0.41
321	2015-08-27	24.9513	Healthy Donor	HD	15	42.5	5.67513	NA	57.8032	NA	2	0.41
322	2015-08-06	61.4524	PP-MS	MS	19	79.2	54.609	NA	124.593	NA	7.2	1.43
322	2016-05-10	62.2115	PP-MS	MS	20	NA	NA	NA	NA	NA	6.8	1.33
322	2016-05-12	62.217	PP-MS	MS	20	NA	NA	NA	NA	NA	6.8	1.33
323	2015-09-23	56.5729	SP-MS	MS	29	146.1	91.3782	NA	202.767	NA	5.2	1.1
323	2015-09-24	56.5756	SP-MS	MS	29	146.1	91.3782	NA	202.767	NA	5.2	1.1
324	2015-10-01	23.1485	Healthy Donor	HD	11	47.9336	5.0039	NA	98.3895	NA	1.3	0.52
324	2017-02-02	24.4888	Healthy Donor	HD	11	72.2157	5.26493	NA	NA	NA	1.4	0.56
324	2017-02-09	24.5079	Healthy Donor	HD	11	72.2157	5.26493	NA	NA	NA	1.4	0.56
325	2015-10-07	44.4579	SP-MS	MS	16	112.914	24.2973	NA	136.234	NA	3.7	0.88
325	2015-10-08	44.4606	SP-MS	MS	16	112.914	24.2973	NA	136.234	NA	3.7	0.88
325	2016-11-02	45.5291	SP-MS	MS	16	112.965	22.6943	NA	NA	NA	3	0.65
325	2016-11-03	45.5318	SP-MS	MS	16	112.965	22.6943	NA	NA	NA	3	0.65
325	2017-06-07	46.1239	SP-MS	MS	NA	NA	NA	NA	NA	NA	NA	NA
326	2015-11-12	24.2662	Healthy Donor	HD	22	NA	1.81374	NA	69.3334	NA	3.7	0.42
327	2015-12-01	48.0992	Healthy Donor	HD	19	NA	3.55127	NA	127.381	NA	2.2	0.48
328	2016-01-06	26.7406	Healthy Donor	HD	16	67.8971	6.34325	12.3056	67.7692	NA	2.2	0.54
328	2016-01-07	26.7433	Healthy Donor	HD	16	67.8971	6.34325	12.3056	67.7692	NA	2.2	0.54
329	2016-01-07	19.3657	Healthy Donor	HD	23	NA	6.32082	NA	67.047	NA	2.8	0.42
329	2016-01-14	19.3848	Healthy Donor	HD	23	NA	6.32082	NA	67.047	NA	2.8	0.42
330	2016-01-07	46.0315	SP-MS	MS	19	NA	11.7275	NA	80.7693	NA	2.7	0.54
330	2016-01-14	46.0507	SP-MS	MS	19	NA	11.7275	NA	80.7693	NA	2.7	0.54
330	2017-01-26	47.0862	SP-MS	MS	NA	NA	NA	NA	NA	NA	NA	NA
330	2017-07-13	47.5462	SP-MS	MS	NA	NA	NA	NA	NA	NA	NA	NA
331	2016-01-13	40.5901	Healthy Donor	HD	11	NA	4.76865	NA	239.029	NA	2.3	0.44
331	2016-01-14	40.5928	Healthy Donor	HD	11	NA	4.76865	NA	239.029	NA	2.3	0.44
332	2016-01-14	70.2177	Healthy Donor	HD	13	NA	3.17317	NA	123.675	NA	1.1	0.38
332	2016-01-21	70.2368	Healthy Donor	HD	13	NA	3.17317	NA	123.675	NA	1.1	0.38
333	2016-02-11	58.2286	PP-MS	MS	18	78.6261	26.2057	NA	NA	NA	5.5	0.67
333	2016-02-18	58.2478	PP-MS	MS	18	78.6261	26.2057	NA	NA	NA	5.5	0.67
333	2017-04-12	59.3956	PP-MS	MS	13	98.4379	21.4	NA	NA	NA	4.6	0.67
334	2016-02-24	24.4258	Healthy Donor	HD	16	NA	6.93107	NA	NA	NA	1.9	0.49
334	2016-03-03	24.4477	Healthy Donor	HD	16	NA	6.93107	NA	NA	NA	1.9	0.49
335	2016-05-05	39.5216	RR-MS	MS	NA	NA	NA	NA	NA	NA	2.6	0.79
335	2017-04-26	40.497	RR-MS	MS	18	NA	NA	NA	NA	NA	3	0.94
335	2017-05-11	40.538	RR-MS	MS	18	NA	NA	NA	NA	NA	3	0.94
335	2017-10-11	40.9569	RR-MS	MS	NA	NA	NA	NA	NA	NA	NA	NA
336	2016-03-24	39.9241	RR-MS	MS	19	NA	43.418	NA	46.0783	NA	3.1	0.77
336	2016-03-31	39.9432	RR-MS	MS	19	NA	43.418	NA	46.0783	NA	3.1	0.77
337	2016-04-07	30.872	Healthy Donor	HD	11	NA	4.29844	NA	49.3974	NA	1.8	0.52
338	2016-05-25	59.2964	SP-MS	MS	18	NA	17.6842	NA	126.171	NA	2.7	0.56
338	2017-06-08	60.3347	SP-MS	MS	NA	NA	NA	NA	NA	NA	NA	NA
339	2016-07-13	71.2991	Healthy Donor	HD	16	NA	10.1066	NA	148.817	NA	2.3	0.49
339	2016-07-20	71.3183	Healthy Donor	HD	16	NA	10.1066	NA	148.817	NA	NA	NA
340	2016-12-14	41.8111	RR-MS	MS	15	36.9183	42.996	NA	NA	NA	4.2	0.94
340	2016-12-15	41.8138	RR-MS	MS	15	36.9183	42.996	NA	NA	NA	4.2	0.94
340	2017-07-27	42.4278	RR-MS	MS	NA	NA	NA	NA	NA	NA	NA	NA
340	2017-12-07	42.7919	RR-MS	MS	NA	NA	NA	NA	NA	NA	4.1	0.91
341	2017-05-03	24.3237	Healthy Donor	HD	25	77.5275	5.96416	NA	NA	NA	2.2	0.51
341	2017-05-04	24.3265	Healthy Donor	HD	25	77.5275	5.96416	NA	NA	NA	2.2	0.51
342	2017-05-04	31.7351	RR-MS	MS	23	76.1961	37.6348	NA	NA	NA	5.1	0.83
342	2017-05-11	31.7543	RR-MS	MS	23	76.1961	37.6348	NA	NA	NA	5.1	0.83
342	2017-10-12	32.1759	RR-MS	MS	NA	NA	NA	NA	NA	NA	NA	NA

## Sheet: MS Severity Scale Data
Patient	Date of Visit	Age	Diagnosis	MS or HD	MS-DSS	EDSS	MSSS	ARMSS
1	2008-01-31	58.3546	PP-MS	MS	NA	NA	NA	NA
1	2010-06-23	60.7488	PP-MS	MS	1.335	6	8.87	5.97
1	2011-03-23	61.4969	PP-MS	MS	1.33716	6	8.87	5.82
1	2014-06-26	64.757	PP-MS	MS	1.59562	5.5	7.48	4.17
2	2008-01-31	40.0801	RR-MS	MS	1.00942	NA	NA	NA
3	2008-05-08	27.9679	RR-MS	MS	1.29675	NA	NA	NA
4	2008-04-03	59.7817	PP-MS	MS	1.24425	5.5	7.92	5.28
5	2008-06-13	61.2909	PP-MS	MS	1.28783	2	3.13	1.22
5	2017-01-19	69.8939	PP-MS	MS	1.3186	2.5	2.41	0.99
5	2017-01-26	69.9131	PP-MS	MS	1.3186	2.5	2.41	0.99
5	2017-11-30	70.7563	PP-MS	MS	1.66263	4	4.25	2.44
6	2008-09-04	44.6058	RR-MS	MS	NA	NA	NA	NA
7	2008-07-21	23.7954	RR-MS	MS	2.20008	2.5	6.79	7.37
8	2008-09-29	52.5236	RR-MS	MS	0.986348	2	5.58	2.13
8	2016-03-31	60.0254	RR-MS	MS	1.03534	2.5	4.65	1.9
8	2016-03-30	60.0226	RR-MS	MS	1.03534	2.5	4.65	1.9
9	2008-10-22	31.2225	RR-MS	MS	1.40206	NA	NA	NA
10	2008-10-06	29.0007	RR-MS	MS	0.518506	NA	NA	NA
11	2008-12-01	23.9707	RR-MS	MS	1.43475	2	4.21	6.28
11	2016-03-16	31.2588	RR-MS	MS	1.48226	3	4.35	7.25
11	2016-03-17	31.2616	RR-MS	MS	1.48226	3	4.35	7.25
11	2017-06-29	32.5463	RR-MS	MS	1.55983	3	3.91	7.06
12	2008-12-01	23.8412	RR-MS	MS	0.700269	2	5.58	6.28
12	2011-04-29	26.2498	RR-MS	MS	0.497494	1	2.55	3.07
12	2012-04-06	27.1869	RR-MS	MS	1.06081	1.5	3.65	4.63
13	2009-04-22	30.4422	RR-MS	MS	1.11347	NA	NA	NA
14	2008-12-18	48.822	RR-MS	MS	1.13722	NA	NA	NA
15	2009-01-21	67.8172	RR-MS	MS	1.52486	2	0.89	0.76
15	2015-10-29	74.5866	RR-MS	MS	1.53141	1.5	0.56	0.3
15	2017-08-31	76.425	RR-MS	MS	1.90133	4.5	3.12	NA
16	2008-09-22	32.7762	RR-MS	MS	2.41842	NA	NA	NA
17	2008-10-20	49.0774	PP-MS	MS	1.94877	NA	NA	NA
17	2010-04-09	50.5462	PP-MS	MS	NA	NA	NA	NA
18	2009-01-16	29.7132	RR-MS	MS	0.894485	0	0.91	0.9
19	2009-02-12	49.36	RR-MS	MS	1.33343	NA	NA	NA
20	2009-05-11	57.2307	PP-MS	MS	2.32289	NA	NA	NA
20	2010-01-21	57.9295	PP-MS	MS	2.55047	6	9.46	6.43
20	2013-04-11	61.1485	PP-MS	MS	2.07123	NA	NA	NA
20	2013-08-21	61.5099	PP-MS	MS	2.68344	6.5	9.43	7.24
20	2015-08-12	63.4853	PP-MS	MS	2.44928	6.5	9.17	6.81
21	2009-02-26	43.1431	RR-MS	MS	1.37855	1.5	4.18	2.34
22	2010-03-26	67.0637	SP-MS	MS	NA	NA	NA	NA
22	2009-03-02	65.998	SP-MS	MS	1.95262	NA	NA	NA
23	2009-06-12	30.82	RR-MS	MS	1.53604	1.5	4.31	4.28
24	2009-08-03	40.4168	PP-MS	MS	NA	NA	NA	NA
24	2009-10-08	40.5975	PP-MS	MS	NA	NA	NA	NA
24	2009-03-10	40.0171	PP-MS	MS	2.03643	5	7.65	7.6
24	2010-01-25	40.8966	PP-MS	MS	NA	NA	NA	NA
24	2011-12-14	42.781	PP-MS	MS	1.98144	NA	NA	NA
24	2017-05-23	48.2197	PP-MS	MS	1.53168	6	7.23	7.57
25	2009-05-14	54.7242	RR-MS	MS	1.88606	NA	NA	NA
26	2010-01-28	51.4093	PP-MS	MS	3.86894	7	8.73	8.84
26	2010-07-08	51.8501	PP-MS	MS	3.85788	7	8.73	8.84
27	2009-02-12	26.8665	RR-MS	MS	0.769177	NA	NA	NA
27	2010-12-10	28.6906	RR-MS	MS	NA	NA	NA	NA
28	2009-02-19	38.4969	RR-MS	MS	1.10438	1.5	4.31	3.09
29	2009-02-26	45.4942	SP-MS	MS	3.22467	NA	NA	NA
30	2009-07-09	33.1787	RR-MS	MS	0.42309	1.5	4.31	3.9
30	2010-09-10	34.3511	RR-MS	MS	0.470693	1	2.71	2.36
30	2017-01-05	40.6722	RR-MS	MS	0.509113	1.5	2.58	2.79
31	2010-09-29	50.3347	PP-MS	MS	1.87821	NA	NA	NA
31	2011-04-15	50.8775	PP-MS	MS	1.9338	6	7.71	7.33
31	2017-05-10	56.946	PP-MS	MS	2.24123	6.5	7.95	7.74
31	2017-05-11	56.9487	PP-MS	MS	2.24123	6.5	7.95	7.74
32	2009-08-19	53.9733	PP-MS	MS	1.80762	3.5	3.95	4.29
32	2016-06-30	60.8364	PP-MS	MS	2.01613	4	3.65	3.94
32	2017-06-15	61.7954	PP-MS	MS	2.11755	4	3.65	3.72
32	2017-06-14	61.7926	PP-MS	MS	2.11755	4	3.65	3.72
33	2010-01-07	49.5407	PP-MS	MS	NA	NA	NA	NA
34	2009-07-16	55.8419	SP-MS	MS	1.58275	NA	NA	NA
34	2017-11-29	64.2142	SP-MS	MS	2.78709	NA	NA	NA
34	2017-11-15	64.1759	SP-MS	MS	2.78709	6.5	6.14	6.65
35	2009-09-03	52.7653	RR-MS	MS	1.35776	1.5	1.3	1.41
36	2009-09-17	32.6715	RR-MS	MS	1.99297	NA	NA	NA
37	2010-09-13	55.05	PP-MS	MS	1.87555	3	4.92	3.26
37	2011-01-27	55.423	PP-MS	MS	1.81577	3	4.92	3.26
37	2014-04-10	58.6229	PP-MS	MS	2.71094	6	7.41	6.29
37	2017-05-25	61.7461	PP-MS	MS	2.63059	6	6.79	5.82
38	2009-09-28	51.05	RR-MS	MS	0.591846	1.5	4.31	1.51
39	2009-10-08	25.0445	RR-MS	MS	NA	NA	NA	NA
40	2009-10-21	39.4305	RR-MS	MS	1.65424	4	7.36	7.27
41	2009-10-22	37.4251	RR-MS	MS	2.11458	5	7.17	8.01
41	2010-07-29	38.1923	RR-MS	MS	2.10496	NA	NA	NA
41	2011-01-13	38.653	RR-MS	MS	2.20199	5	6.91	7.92
41	2011-04-14	38.9021	RR-MS	MS	2.20008	5	6.91	7.92
42	2009-12-09	61.1759	PP-MS	MS	2.53552	NA	NA	NA
42	2010-05-18	61.6147	PP-MS	MS	2.42429	6.5	8.69	7.24
42	2010-12-08	62.1732	PP-MS	MS	2.19753	6.5	8.6	6.97
42	2011-06-02	62.6557	PP-MS	MS	2.24007	6.5	8.6	6.97
43	2009-11-03	50.4333	SP-MS	MS	1.75025	2.5	6.61	3.27
44	2009-12-02	29.8987	RR-MS	MS	1.03476	1	2.55	2.84
44	2010-06-23	30.4552	RR-MS	MS	1.69095	1.5	3.65	4.28
44	2010-10-01	30.729	RR-MS	MS	1.04818	2	4.84	5.53
45	2014-08-14	64.0308	PP-MS	MS	1.52308	NA	NA	NA
45	2015-12-17	65.373	PP-MS	MS	1.51097	NA	NA	NA
45	2015-12-09	65.3511	PP-MS	MS	1.51097	4.5	3.12	3.22
46	2016-12-14	53.562	RR-MS	MS	1.733	NA	NA	NA
47	2009-09-17	64.8337	SP-MS	MS	1.72414	6	4.72	5.15
47	2011-03-02	66.2888	SP-MS	MS	1.68916	6	4.72	4.69
48	2010-01-07	33.4805	RR-MS	MS	0.943546	1	2.83	2.5
49	2010-01-21	47.4394	RR-MS	MS	1.4458	NA	NA	NA
49	2010-04-12	47.6612	RR-MS	MS	1.4458	NA	NA	NA
49	2016-09-21	54.1047	RR-MS	MS	1.34561	1.5	1.54	1.27
49	2016-09-22	54.1075	RR-MS	MS	1.34561	1.5	1.54	1.27
49	2017-01-25	54.4504	RR-MS	MS	1.36529	1.5	1.54	1.27
49	2017-09-13	55.0828	RR-MS	MS	1.35912	1.5	1.39	1.21
50	2013-01-17	33.4504	RR-MS	MS	NA	NA	NA	NA
51	2017-03-02	48.1074	RR-MS	MS	0.472489	2.5	4.65	3.61
51	2017-03-01	48.1047	RR-MS	MS	0.472489	2.5	4.65	3.61
51	2017-10-04	48.6988	RR-MS	MS	0.775272	4	6.75	5.85
52	2010-03-03	47.0363	PP-MS	MS	0.667953	6	8.69	7.69
52	2011-03-31	48.1129	PP-MS	MS	NA	NA	NA	NA
52	2017-05-17	54.2416	PP-MS	MS	0.542673	6.5	8.35	8
52	2017-05-18	54.2444	PP-MS	MS	0.542673	6.5	8.35	8
52	2017-11-02	54.7043	PP-MS	MS	0.565771	6	7.34	6.86
53	2010-03-11	39.7515	RR-MS	MS	1.31326	2.5	5.57	5.26
53	2011-02-08	40.6666	RR-MS	MS	1.4794	NA	NA	NA
54	2010-03-18	37.3327	RR-MS	MS	1.09105	2	5.58	4.41
54	2017-01-25	44.1903	RR-MS	MS	1.09465	NA	NA	NA
55	2010-03-10	40.3435	RR-MS	MS	0.906598	2.5	4.65	4.96
55	2010-05-18	40.5325	RR-MS	MS	1.41443	NA	NA	NA
55	2017-11-01	47.9897	RR-MS	MS	1.90516	4	4.92	6.01
56	2010-03-25	54.245	PP-MS	MS	2.21073	6.5	8.5	8
56	2011-01-24	55.0807	PP-MS	MS	3.8056	6.5	8.35	7.89
57	2010-03-18	39.4558	RR-MS	MS	1.59921	0	0.23	0.54
58	2010-03-31	41.9158	RR-MS	MS	1.06442	1	2.71	1.62
59	2010-04-15	50.4531	RR-MS	MS	1.52833	3	7.58	4.1
60	2010-06-23	65.0609	RR-MS	MS	0.585644	2.5	6.61	1.24
61	2010-04-28	59.8446	RR-MS	MS	0.712351	1	1.18	0.47
61	2010-12-09	60.4606	RR-MS	MS	1.1612	1	1.18	0.44
61	2011-08-10	61.1293	RR-MS	MS	0.649787	NA	NA	NA
61	2014-09-25	64.2553	RR-MS	MS	0.665138	NA	NA	NA
61	2014-09-11	64.217	RR-MS	MS	0.665138	1	0.85	0.3
61	2016-11-10	66.3813	RR-MS	MS	0.656438	2	1.95	0.77
61	2016-12-07	66.4552	RR-MS	MS	0.656438	NA	NA	NA
62	2010-11-05	51.6304	PP-MS	MS	2.46771	6.5	7.3	8.23
63	2010-05-12	43.5215	PP-MS	MS	1.38226	5.5	8.17	7.48
63	2010-12-16	44.1184	PP-MS	MS	1.37564	6	8.48	7.99
63	2011-07-01	44.6584	PP-MS	MS	1.37277	6	8.29	7.99
64	2010-07-01	48.7898	PP-MS	MS	1.71548	6	8.87	7.57
65	2010-05-20	29.1019	RR-MS	MS	1.17329	2	5.58	5.68
66	2010-05-17	56.0034	RR-MS	MS	1.18791	2	5.58	1.75
66	2017-10-12	63.4086	RR-MS	MS	1.70043	4.5	6.89	3.73
67	2010-06-16	40.1786	SP-MS	MS	2.68703	2	4.21	3.89
68	2010-09-09	42.8802	PP-MS	MS	2.61473	NA	NA	NA
68	2010-06-24	42.6694	PP-MS	MS	2.61473	6	8.69	8.19
68	2011-01-14	43.2286	PP-MS	MS	2.59345	6	8.69	8.06
69	2010-08-19	42.3128	RR-MS	MS	1.62293	1.5	1.68	2.49
69	2011-02-11	42.7953	RR-MS	MS	1.59304	2	2.48	3.52
69	2011-08-05	43.2745	RR-MS	MS	1.57894	2	2.3	3.37
69	2011-08-04	43.2717	RR-MS	MS	1.57894	2	2.3	3.37
69	2012-01-12	43.7105	RR-MS	MS	1.62157	2	2.3	3.37
69	2012-06-21	44.1513	RR-MS	MS	1.64511	2	2.3	3.22
69	2012-12-05	44.6085	RR-MS	MS	1.78059	2.5	2.85	4.24
69	2013-05-09	45.0336	RR-MS	MS	1.82145	2.5	2.85	4.11
69	2013-10-23	45.4908	RR-MS	MS	1.85502	2.5	2.66	4.11
69	2013-10-24	45.4935	RR-MS	MS	1.85502	2.5	2.66	4.11
69	2013-10-30	45.5099	RR-MS	MS	1.85502	2.5	2.66	4.11
69	2014-04-24	45.9925	RR-MS	MS	1.85502	2.5	2.66	4.11
69	2014-05-08	46.0308	RR-MS	MS	1.85502	NA	NA	NA
69	2014-10-09	46.4524	RR-MS	MS	1.85305	NA	NA	NA
69	2014-10-08	46.4497	RR-MS	MS	1.85305	2.5	2.53	4.01
69	2015-03-11	46.872	RR-MS	MS	1.97792	2.5	2.53	4.01
69	2015-10-29	47.5072	RR-MS	MS	1.97417	2.5	2.41	3.83
69	2016-04-07	47.946	RR-MS	MS	1.86969	2.5	2.41	3.83
69	2017-05-03	49.0171	RR-MS	MS	1.77899	2	1.72	2.51
70	2010-07-30	60.5291	PP-MS	MS	0.773444	2	5.58	1.33
71	2010-06-16	44.7077	SP-MS	MS	3.73939	6.5	7.95	8.79
72	2010-08-04	42.1239	PP-MS	MS	4.14646	NA	NA	NA
72	2011-03-24	42.7598	PP-MS	MS	4.07662	7	8.93	9.28
73	2010-11-04	27.4278	RR-MS	MS	1.54368	NA	NA	NA
73	2010-12-01	27.5017	RR-MS	MS	1.55167	NA	NA	NA
74	2010-08-10	68.6091	RR-MS	MS	3.34155	6	8.08	4.53
75	2010-08-06	49.8282	PP-MS	MS	0.819623	6.5	8.06	8.33
75	2011-03-18	50.4422	PP-MS	MS	0.904638	6.5	8.06	8.28
75	2011-08-25	50.8802	PP-MS	MS	0.781183	6.5	7.95	8.28
75	2014-07-17	53.7735	PP-MS	MS	2.18497	6.5	7.45	8.08
75	2016-07-21	55.7844	PP-MS	MS	NA	NA	NA	NA
75	2016-07-20	55.7817	PP-MS	MS	NA	NA	NA	NA
76	2017-07-13	29.4333	RR-MS	MS	1.37967	2.5	4.43	6.81
77	2010-08-18	26.2307	RR-MS	MS	0.994325	1	2.55	3.07
77	2015-07-29	31.1759	RR-MS	MS	1.24626	2.5	4.93	6.49
78	2010-09-24	37.7817	SP-MS	MS	1.91234	4	5.67	7.5
79	2010-08-26	43.4223	RR-MS	MS	1.35434	1	2.83	1.39
80	2010-09-28	48.7016	RR-MS	MS	1.23997	1	2.09	1.03
81	2010-09-03	44.6112	RR-MS	MS	1.4446	NA	NA	NA
82	2010-10-07	62.7426	SP-MS	MS	1.38152	NA	NA	NA
82	2011-04-29	63.3018	SP-MS	MS	1.35593	2.5	4.11	1.5
82	2012-10-17	64.77	SP-MS	MS	1.92982	2.5	3.72	1.38
83	2010-10-07	57.3073	PP-MS	MS	2.20657	6.5	7.61	7.62
83	2011-04-07	57.8063	PP-MS	MS	2.04717	6.5	7.61	7.62
84	2010-09-15	32.1567	SP-MS	MS	3.09303	6	7.23	9.05
84	2010-07-29	32.0253	SP-MS	MS	3.09303	NA	NA	NA
84	2010-11-09	32.3073	SP-MS	MS	3.15872	6	7.23	9.05
84	2010-10-13	32.2334	SP-MS	MS	3.09303	NA	NA	NA
85	2010-10-14	58.8172	PP-MS	MS	1.46398	6.5	8.35	7.54
85	2011-05-12	59.3929	PP-MS	MS	1.4894	6.5	8.35	7.43
85	2011-09-08	59.7187	PP-MS	MS	2.09029	6.5	8.32	7.43
86	2010-10-14	46.9268	RR-MS	MS	0.946766	1.5	4.31	2.02
87	2010-10-26	28.8747	SP-MS	MS	3.4695	NA	NA	NA
87	2010-11-01	28.8911	SP-MS	MS	3.4695	NA	NA	NA
87	2011-01-14	29.0943	SP-MS	MS	3.4695	6	9.27	9.3
88	2010-12-02	64.2717	PP-MS	MS	2.33965	NA	NA	NA
89	2010-12-01	65.3183	PP-MS	MS	2.51777	6	7.83	4.82
89	2011-06-24	65.8802	PP-MS	MS	2.54288	6	7.83	4.82
89	2014-11-20	69.2881	PP-MS	MS	3.57389	NA	NA	NA
90	2010-12-09	36.2334	PP-MS	MS	3.36742	6	8.87	8.76
91	2010-12-09	57.655	SP-MS	MS	3.28119	6.5	6.14	7.62
92	2010-12-15	63.6468	SP-MS	MS	3.29582	6.5	6.14	6.81
92	2011-07-07	64.206	SP-MS	MS	3.10137	6.5	6.14	6.65
92	2012-01-11	64.7187	SP-MS	MS	3.12967	6.5	6.14	6.65
92	2012-01-12	64.7215	SP-MS	MS	3.12967	6.5	6.14	6.65
92	2012-01-26	64.7598	SP-MS	MS	2.30495	6.5	6.14	6.65
92	2012-01-25	64.757	SP-MS	MS	2.30495	6.5	6.14	6.65
92	2012-04-05	64.9514	SP-MS	MS	2.30495	6.5	6.14	6.65
92	2012-06-27	65.1787	SP-MS	MS	3.06835	6.5	6.14	6.38
92	2012-12-12	65.6386	SP-MS	MS	3.07722	6.5	6.14	6.38
92	2012-12-11	65.6359	SP-MS	MS	3.07722	6.5	6.14	6.38
92	2012-09-19	65.4086	SP-MS	MS	3.06835	NA	NA	NA
92	2013-01-24	65.757	SP-MS	MS	2.30495	6.5	6.14	6.38
92	2013-03-07	65.872	SP-MS	MS	2.30495	NA	NA	NA
92	2013-08-14	66.3101	SP-MS	MS	3.07722	NA	NA	NA
92	2013-05-30	66.102	SP-MS	MS	3.07722	6.5	6.14	6.25
92	2013-12-19	66.6578	SP-MS	MS	3.06777	7	7.23	7.45
92	2017-05-25	70.0883	SP-MS	MS	3.06835	7	7.23	7.58
92	2017-05-24	70.0856	SP-MS	MS	3.06835	7	7.23	7.58
92	2017-11-29	70.603	SP-MS	MS	3.06777	6.5	6.14	6.32
93	2010-12-29	60.8248	SP-MS	MS	1.82944	2.5	5.93	1.9
94	2011-01-13	56.0198	RR-MS	MS	0.913703	1.5	4.31	1.13
95	2011-01-19	47.6639	PP-MS	MS	2.25946	6.5	8.32	8.53
95	2011-07-20	48.1622	PP-MS	MS	2.33331	6.5	8.32	8.43
95	2012-01-19	48.6612	PP-MS	MS	2.86334	6.5	8.25	8.43
96	2011-01-19	49.3928	PP-MS	MS	4.02883	6	7.23	7.43
97	2011-01-20	31.1355	RR-MS	MS	1.63178	3	6.08	7.25
97	2011-05-20	31.464	RR-MS	MS	1.65719	NA	NA	NA
97	2017-01-11	37.1109	RR-MS	MS	2.44362	3.5	5.23	7.01
97	2017-01-12	37.1137	RR-MS	MS	2.44362	3.5	5.23	7.01
98	2011-03-17	18.3217	RR-MS	MS	0.647029	NA	NA	NA
98	2017-01-12	24.1466	RR-MS	MS	1.2924	1	1.88	3.28
98	2017-01-19	24.1657	RR-MS	MS	1.2924	1	1.88	3.28
99	2017-01-19	53.6995	RR-MS	MS	1.30426	1.5	0.56	1.29
99	2017-10-05	54.4086	RR-MS	MS	1.29417	1.5	0.56	1.27
100	2011-03-31	36.2005	RR-MS	MS	2.04263	3	7.16	6.48
100	2016-03-03	41.1239	RR-MS	MS	2.12215	3	5.75	5.56
100	2017-06-22	42.4278	RR-MS	MS	2.12653	3	5.23	5.37
100	2017-12-07	42.8877	RR-MS	MS	2.33087	3.5	5.96	6.1
101	2011-10-20	59.861	PP-MS	MS	1.68905	6.5	6.14	7.43
102	2011-04-20	23.9322	RR-MS	MS	2.81734	5.5	9.17	9.4
103	2011-03-03	25.3051	RR-MS	MS	0.866287	1.5	4.31	4.82
103	2013-11-06	27.9842	RR-MS	MS	NA	NA	NA	NA
103	2013-11-07	27.987	RR-MS	MS	NA	NA	NA	NA
103	2013-11-13	28.0034	RR-MS	MS	NA	NA	NA	NA
104	2011-04-28	27.3901	SP-MS	MS	4.77929	6.5	9.74	9.65
104	2015-03-06	31.245	SP-MS	MS	4.78302	6.5	9.31	9.47
105	2011-05-17	50.2252	SP-MS	MS	1.59162	NA	NA	NA
105	2012-01-19	50.8994	SP-MS	MS	3.08489	6.5	8.5	8.28
106	2011-05-18	28.9377	Healthy Donor	HD	1.23263	0	0.91	0.96
107	2011-06-17	46.6694	PP-MS	MS	1.02651	2.5	6.79	4.01
107	2017-03-02	52.3765	PP-MS	MS	0.990884	2	3.9	2.13
107	2017-11-02	53.0473	PP-MS	MS	0.980068	2	3.9	2.03
108	2012-01-26	46.2149	PP-MS	MS	1.63157	6	6.04	7.76
108	2012-07-11	46.6721	PP-MS	MS	1.49711	6	5.87	7.76
109	2011-07-22	52.4579	RR-MS	MS	1.42402	NA	NA	NA
109	2011-06-22	52.3758	RR-MS	MS	1.42402	2	4.84	2.13
110	2011-08-23	38.0773	RR-MS	MS	1.32225	NA	NA	NA
111	2011-09-13	30.4168	SP-MS	MS	3.82989	NA	NA	NA
112	2011-12-14	45.8877	PP-MS	MS	NA	NA	NA	NA
112	2016-07-28	50.5072	PP-MS	MS	1.36327	2.5	3.92	3.27
113	2011-09-23	59.3128	SP-MS	MS	0.745154	NA	NA	NA
113	2012-09-06	60.2663	SP-MS	MS	0.77543	2.5	3.13	1.9
113	2012-03-22	59.8063	SP-MS	MS	NA	NA	NA	NA
113	2016-10-20	64.3867	SP-MS	MS	0.814708	3	3.1	1.99
113	2016-10-19	64.384	SP-MS	MS	0.814708	3	3.1	1.99
114	2011-12-16	59.8084	PP-MS	MS	NA	NA	NA	NA
114	2017-08-24	65.4962	PP-MS	MS	0.828368	2.5	4.43	1.24
114	2017-08-31	65.5154	PP-MS	MS	0.828368	2.5	4.43	1.24
115	2011-09-30	45.8364	RR-MS	MS	1.04922	1.5	4.31	2.13
116	2011-10-14	54.8309	PP-MS	MS	2.1709	NA	NA	NA
116	2012-03-15	55.2478	PP-MS	MS	2.08334	6	8.87	6.72
116	2015-09-17	58.757	PP-MS	MS	2.64439	6.5	8.87	7.54
117	2011-11-21	36.8911	PP-MS	MS	2.38787	NA	NA	NA
117	2012-03-29	37.2423	PP-MS	MS	2.32384	6	7.71	8.63
117	2012-10-04	37.7598	PP-MS	MS	2.34286	6	7.71	8.63
118	2011-10-06	47.614	RR-MS	MS	1.02625	1.5	4.31	1.9
119	2011-10-14	58.9076	SP-MS	MS	1.5525	NA	NA	NA
119	2012-04-12	59.4011	SP-MS	MS	1.64151	6.5	6.14	7.43
119	2012-11-27	60.0281	SP-MS	MS	2.14399	NA	NA	NA
119	2012-12-11	60.0664	SP-MS	MS	2.14399	6.5	6.14	7.32
119	2012-12-12	60.0692	SP-MS	MS	2.14399	6.5	6.14	7.32
119	2012-11-26	60.0254	SP-MS	MS	2.14399	NA	NA	NA
119	2013-01-08	60.1438	SP-MS	MS	2.14901	6.5	6.14	7.32
119	2013-01-09	60.1465	SP-MS	MS	2.14901	6.5	6.14	7.32
119	2013-02-21	60.2642	SP-MS	MS	2.14131	6.5	6.14	7.32
119	2013-05-23	60.5134	SP-MS	MS	2.61753	6.5	6.14	7.32
119	2013-11-19	61.0062	SP-MS	MS	2.61863	6.5	6.14	7.24
119	2013-11-20	61.0089	SP-MS	MS	2.61863	6.5	6.14	7.24
119	2014-01-16	61.1657	SP-MS	MS	2.09947	6.5	6.14	7.24
119	2014-09-11	61.8173	SP-MS	MS	2.70091	6.5	6.14	7.24
119	2014-10-30	61.9514	SP-MS	MS	2.70148	6.5	6.14	7.24
119	2017-06-29	64.6147	SP-MS	MS	2.62324	6.5	6.14	6.65
119	2017-06-28	64.6119	SP-MS	MS	2.62324	6.5	6.14	6.65
119	2017-09-21	64.8447	SP-MS	MS	2.52625	6.5	6.14	6.65
120	2011-12-16	69.7509	PP-MS	MS	0.886386	NA	NA	NA
121	2011-10-13	47.9925	SP-MS	MS	1.8944	NA	NA	NA
121	2012-03-08	48.3929	SP-MS	MS	1.44804	6.5	7.3	8.43
121	2013-01-09	49.2341	SP-MS	MS	2.15853	6.5	7.13	8.33
121	2013-01-08	49.2314	SP-MS	MS	2.15853	6.5	7.13	8.33
121	2013-01-23	49.2724	SP-MS	MS	2.15853	NA	NA	NA
121	2013-02-19	49.3464	SP-MS	MS	2.15853	NA	NA	NA
121	2013-01-22	49.2697	SP-MS	MS	2.15853	NA	NA	NA
121	2013-02-20	49.3491	SP-MS	MS	2.15853	NA	NA	NA
121	2013-04-04	49.4668	SP-MS	MS	1.84802	6.5	7.13	8.33
121	2013-06-26	49.6941	SP-MS	MS	2.09331	6.5	7.07	8.33
121	2014-01-14	50.2478	SP-MS	MS	1.83128	6.5	7.07	8.28
121	2014-01-15	50.2505	SP-MS	MS	1.83128	6.5	7.07	8.28
121	2014-02-20	50.3491	SP-MS	MS	2.03816	6.5	7.07	8.28
121	2014-07-09	50.7296	SP-MS	MS	1.58786	6.5	6.98	8.28
121	2015-01-14	51.2478	SP-MS	MS	1.55437	6.5	6.98	8.23
122	2011-10-21	53.8473	SP-MS	MS	1.23051	NA	NA	NA
122	2012-03-08	54.2259	SP-MS	MS	1.13065	6	5.45	6.86
123	2011-10-27	49.4223	PP-MS	MS	3.26813	NA	NA	NA
123	2012-10-05	50.3621	PP-MS	MS	3.03296	6.5	8.32	8.28
123	2013-05-16	50.9733	PP-MS	MS	2.62987	6.5	8.32	8.28
124	2011-10-20	54.4086	PP-MS	MS	2.32094	NA	NA	NA
124	2012-11-14	55.4771	PP-MS	MS	1.84484	4	6.26	4.68
124	2017-09-21	60.3292	PP-MS	MS	2.40305	5	6.16	4.74
124	2017-09-20	60.3265	PP-MS	MS	2.40305	5	6.16	4.74
124	2017-11-29	60.5181	PP-MS	MS	2.33123	5	6.16	4.74
125	2011-11-03	55.5017	PP-MS	MS	0.840307	2	5.45	1.86
125	2012-05-04	56.0007	PP-MS	MS	0.840282	2	5.23	1.75
125	2015-11-24	59.5592	PP-MS	MS	0.821414	1.5	3.09	0.91
126	2012-04-26	62.9678	PP-MS	MS	1.1605	6.5	6.9	6.97
126	2013-11-07	64.5017	PP-MS	MS	3.56737	7.5	8.31	8.33
127	2011-12-29	64.9535	SP-MS	MS	1.35397	NA	NA	NA
127	2012-05-09	65.3128	SP-MS	MS	1.17705	6	6.79	4.82
127	2017-07-27	70.5291	SP-MS	MS	2.29629	6.5	7.07	6.32
127	2017-07-26	70.5264	SP-MS	MS	2.29629	6.5	7.07	6.32
128	2012-01-12	49.8392	SP-MS	MS	1.83205	NA	NA	NA
129	2011-11-29	53.143	SP-MS	MS	2.98241	NA	NA	NA
129	2012-06-21	53.7023	SP-MS	MS	3.14881	6.5	6.79	8.08
130	2011-10-27	36.6194	RR-MS	MS	1.48283	3.5	5.23	7.15
130	2011-12-08	36.7344	RR-MS	MS	1.48283	NA	NA	NA
130	2012-11-15	37.6715	RR-MS	MS	1.16472	NA	NA	NA
130	2013-03-07	37.9788	RR-MS	MS	1.17191	2	2.48	4.41
130	2013-09-11	38.4935	RR-MS	MS	1.43427	2	2.48	4.27
130	2013-09-12	38.4962	RR-MS	MS	1.43427	2	2.48	4.27
130	2014-03-12	38.9925	RR-MS	MS	1.45705	2.5	3.13	5.4
130	2014-10-16	39.5893	RR-MS	MS	1.51929	2.5	3.13	5.26
130	2014-10-15	39.5866	RR-MS	MS	1.51929	2.5	3.13	5.26
130	2015-03-12	39.9925	RR-MS	MS	1.54302	2.5	2.85	5.26
130	2015-10-07	40.5647	RR-MS	MS	1.49939	2.5	2.85	4.96
130	2016-03-17	41.0062	RR-MS	MS	1.50122	2.5	2.66	4.76
131	2011-12-13	62.9398	SP-MS	MS	1.51351	NA	NA	NA
132	2012-01-13	49.9131	RR-MS	MS	2.48359	NA	NA	NA
132	2016-08-18	54.5099	RR-MS	MS	2.12572	6.5	9.17	8
133	2012-01-05	50.935	PP-MS	MS	1.9498	NA	NA	NA
133	2012-06-07	51.3566	PP-MS	MS	1.84812	6.5	9.43	8.23
133	2012-11-02	51.7618	PP-MS	MS	NA	NA	NA	NA
134	2012-05-31	56.039	SP-MS	MS	1.07991	6.5	6.14	7.74
134	2013-01-29	56.705	SP-MS	MS	0.93344	6.5	6.14	7.74
134	2013-03-13	56.8228	SP-MS	MS	0.93344	NA	NA	NA
134	2013-02-13	56.7461	SP-MS	MS	0.93344	NA	NA	NA
134	2013-03-12	56.82	SP-MS	MS	0.93344	NA	NA	NA
134	2013-01-30	56.7078	SP-MS	MS	0.93344	6.5	6.14	7.74
134	2013-02-12	56.7434	SP-MS	MS	0.93344	NA	NA	NA
134	2013-07-18	57.1705	SP-MS	MS	0.71253	6.5	6.14	7.62
134	2013-04-25	56.9405	SP-MS	MS	0.93344	NA	NA	NA
134	2014-01-22	57.6858	SP-MS	MS	1.45575	6.5	6.14	7.62
134	2014-01-21	57.6831	SP-MS	MS	1.45575	6.5	6.14	7.62
134	2014-03-14	57.8255	SP-MS	MS	1.4992	6.5	6.14	7.62
134	2014-07-31	58.206	SP-MS	MS	1.02864	6.5	6.14	7.54
134	2015-02-05	58.7242	SP-MS	MS	1.52652	6.5	6.14	7.54
135	2012-03-22	62.3272	PP-MS	MS	0.649648	NA	NA	NA
135	2012-07-25	62.6694	PP-MS	MS	0.650458	2.5	1.26	1.62
135	2013-01-30	63.1875	PP-MS	MS	0.652078	2.5	1.26	1.5
135	2016-01-21	66.1602	PP-MS	MS	0.717645	3	1.7	1.71
135	2017-08-10	67.7132	PP-MS	MS	0.508462	5.5	3.86	3.65
135	2017-08-09	67.7105	PP-MS	MS	0.508462	5.5	3.86	3.65
136	2012-03-29	52.1431	PP-MS	MS	3.13247	NA	NA	NA
137	2012-03-08	57.3436	SP-MS	MS	1.31819	NA	NA	NA
138	2012-05-17	60.4066	PP-MS	MS	2.83713	NA	NA	NA
138	2012-08-23	60.6749	PP-MS	MS	2.75885	6	7.83	5.97
139	2012-05-10	46.1431	PP-MS	MS	1.24879	NA	NA	NA
139	2012-08-23	46.4305	PP-MS	MS	1.13249	2.5	6.37	4.01
139	2017-11-09	51.6441	PP-MS	MS	1.46014	6	8.29	7.21
140	2012-03-15	46.0281	RR-MS	MS	1.36097	NA	NA	NA
141	2012-04-19	64.6804	RR-MS	MS	0.841795	NA	NA	NA
141	2015-06-04	67.8063	RR-MS	MS	1.15161	2	4.84	0.76
142	2012-05-24	62.4367	PP-MS	MS	2.2126	NA	NA	NA
142	2012-10-31	62.8747	PP-MS	MS	3.23984	NA	NA	NA
143	2016-04-07	67.6859	PP-MS	MS	2.07486	6	6.79	4.65
144	2012-08-16	65.8063	RR-MS	MS	NA	NA	NA	NA
145	2012-05-17	44.7132	SP-MS	MS	2.98243	6	5.54	7.99
146	2012-03-29	41.6448	RR-MS	MS	1.90698	1.5	3.09	2.67
147	2012-07-26	65.8008	PP-MS	MS	1.66337	NA	NA	NA
147	2013-05-29	66.642	PP-MS	MS	1.54992	6	7.71	4.69
147	2016-06-09	69.6722	PP-MS	MS	1.6416	5.5	6.64	3.31
148	2012-10-04	45.4579	SP-MS	MS	NA	NA	NA	NA
148	2013-02-06	45.8008	SP-MS	MS	2.26887	6.5	8.5	8.73
149	2012-06-28	62.7598	PP-MS	MS	1.35984	3	6.73	2.21
150	2012-08-23	65.1431	PP-MS	MS	1.66432	NA	NA	NA
151	2012-08-16	36.5017	RR-MS	MS	1.53094	NA	NA	NA
151	2016-07-07	40.3922	RR-MS	MS	2.14562	3	2.58	5.78
151	2017-06-29	41.3703	RR-MS	MS	1.7571	3.5	3.12	6.29
151	2017-12-07	41.8111	RR-MS	MS	1.77092	4	3.72	6.84
152	2012-07-19	37.1924	RR-MS	MS	0.664614	NA	NA	NA
153	2012-09-06	44.0555	RR-MS	MS	1.6967	NA	NA	NA
153	2013-09-26	45.1102	RR-MS	MS	1.68283	2.5	4.93	4.11
154	2012-08-09	53.9487	SP-MS	MS	2.0703	NA	NA	NA
155	2012-09-13	46.4661	PP-MS	MS	4.2195	NA	NA	NA
155	2013-01-16	46.809	PP-MS	MS	4.55146	6.5	8.87	8.61
155	2013-07-17	47.3073	PP-MS	MS	4.54657	7.5	9.48	9.29
156	2012-10-11	57.1458	PP-MS	MS	1.17187	NA	NA	NA
156	2013-03-20	57.5845	PP-MS	MS	0.982265	6	4.72	6.43
156	2016-10-05	61.1294	PP-MS	MS	1.80805	6	4.72	5.82
156	2016-10-06	61.1321	PP-MS	MS	1.80805	6	4.72	5.82
157	2012-08-23	30.2581	RR-MS	MS	0.955332	NA	NA	NA
158	2013-02-13	53.8748	PP-MS	MS	1.31863	6.5	6.92	8.08
158	2012-12-06	53.6852	PP-MS	MS	1.31863	NA	NA	NA
159	2012-10-25	50.0253	PP-MS	MS	2.92738	NA	NA	NA
159	2013-02-13	50.3299	PP-MS	MS	2.93464	6.5	8.35	8.28
160	2013-01-10	48.7707	SP-MS	MS	1.48519	NA	NA	NA
161	2013-01-23	65.193	PP-MS	MS	1.0578	2	3.9	0.84
162	2013-01-23	52.8775	PP-MS	MS	1.92824	6.5	9.31	8.18
162	2013-07-24	53.3758	PP-MS	MS	2.12119	6.5	9.17	8.08
162	2016-09-01	56.4826	PP-MS	MS	2.69186	6.5	8.69	7.74
162	2017-11-17	57.6934	PP-MS	MS	3.30167	7	9.15	8.38
162	2017-11-16	57.6906	PP-MS	MS	3.30167	7	9.15	8.38
163	2012-08-30	33.0856	SP-MS	MS	NA	NA	NA	NA
164	2013-03-13	61.4148	PP-MS	MS	3.01826	6	8.08	5.82
165	2012-11-15	50.1787	PP-MS	MS	1.47553	NA	NA	NA
165	2013-02-27	50.4641	PP-MS	MS	1.44965	1.5	0.72	1.56
166	2012-09-19	18.0089	RR-MS	MS	1.05026	2	5.58	6.71
167	2011-05-19	61.1595	SP-MS	MS	1.77751	NA	NA	NA
167	2011-11-10	61.6386	SP-MS	MS	1.9521	6.5	6.9	7.24
167	2012-05-09	62.1321	SP-MS	MS	1.86348	6.5	6.9	6.97
167	2012-05-08	62.1294	SP-MS	MS	1.86348	6.5	6.9	6.97
167	2012-08-02	62.3648	SP-MS	MS	1.62396	NA	NA	NA
167	2012-05-22	62.1677	SP-MS	MS	1.86348	NA	NA	NA
167	2012-05-23	62.1704	SP-MS	MS	1.62396	NA	NA	NA
167	2013-04-10	63.0527	SP-MS	MS	2.09567	7	7.8	7.85
167	2013-01-16	62.8227	SP-MS	MS	1.96712	NA	NA	NA
167	2013-04-11	63.0554	SP-MS	MS	2.09567	NA	NA	NA
167	2013-05-30	63.1896	SP-MS	MS	1.62727	7	7.8	7.85
167	2014-01-17	63.8254	SP-MS	MS	2.1094	NA	NA	NA
167	2013-10-24	63.5921	SP-MS	MS	2.1094	7	7.71	7.85
167	2014-05-08	64.1294	SP-MS	MS	2.21696	7	7.71	7.71
167	2016-11-17	66.6578	SP-MS	MS	2.25125	7	7.23	7.45
167	2016-11-16	66.655	SP-MS	MS	2.25125	7	7.23	7.45
167	2017-07-13	67.3101	SP-MS	MS	2.30461	7	7.23	7.43
167	2017-10-05	67.54	SP-MS	MS	2.32134	6.5	6.14	6.24
168	2017-08-24	52.0472	PP-MS	MS	1.03147	5.5	3.86	6.27
169	2013-11-06	32.4497	RR-MS	MS	1.00313	0	0.86	0.82
170	2012-12-20	59.6742	SP-MS	MS	1.23164	NA	NA	NA
170	2013-04-11	59.9815	SP-MS	MS	1.22332	5	4.65	4.93
170	2013-10-08	60.4743	SP-MS	MS	1.50716	5	4.55	4.74
170	2013-10-09	60.4771	SP-MS	MS	1.50716	5	4.55	4.74
170	2013-10-23	60.5154	SP-MS	MS	1.50716	NA	NA	NA
170	2013-10-22	60.5127	SP-MS	MS	1.50716	NA	NA	NA
170	2013-11-20	60.5921	SP-MS	MS	1.65275	5	4.55	4.74
170	2013-11-19	60.5893	SP-MS	MS	1.65275	5	4.55	4.74
170	2014-01-09	60.7296	SP-MS	MS	1.65275	5	4.55	4.74
170	2014-06-18	61.1677	SP-MS	MS	1.43784	NA	NA	NA
170	2014-04-03	60.9596	SP-MS	MS	1.43784	5	4.55	4.74
170	2014-10-14	61.4907	SP-MS	MS	1.40822	5	4.44	4.54
170	2014-10-15	61.4935	SP-MS	MS	1.40822	5	4.44	4.54
170	2014-11-19	61.5893	SP-MS	MS	1.66764	5	4.44	4.54
170	2015-03-26	61.9377	SP-MS	MS	1.43854	5	4.44	4.54
171	2012-12-13	54.3813	PP-MS	MS	1.70026	NA	NA	NA
171	2014-05-21	55.8172	PP-MS	MS	1.67843	1.5	3.98	1.21
172	2012-11-29	59.998	PP-MS	MS	1.48079	NA	NA	NA
173	2013-04-18	43.8282	SP-MS	MS	4.41778	6.5	6.26	8.82
174	2013-01-03	59.9295	PP-MS	MS	1.91918	NA	NA	NA
174	2013-10-23	60.7317	PP-MS	MS	2.02697	5	5.62	4.74
175	2013-01-17	59.8829	SP-MS	MS	1.70623	NA	NA	NA
175	2013-04-25	60.1513	SP-MS	MS	1.95569	6.5	6.92	7.32
175	2013-10-30	60.666	SP-MS	MS	1.89122	6.5	6.79	7.32
175	2013-10-29	60.6632	SP-MS	MS	1.89122	6.5	6.79	7.32
175	2013-11-13	60.7043	SP-MS	MS	1.5724	6.5	6.79	7.32
175	2013-11-12	60.7016	SP-MS	MS	1.5724	6.5	6.79	7.32
175	2013-12-11	60.781	SP-MS	MS	1.5724	6.5	6.79	7.32
175	2013-12-10	60.7782	SP-MS	MS	1.5724	6.5	6.79	7.32
175	2014-01-30	60.9185	SP-MS	MS	1.5763	6.5	6.79	7.32
175	2014-04-29	61.1622	SP-MS	MS	2.09251	6.5	6.79	7.24
175	2014-10-28	61.6605	SP-MS	MS	2.30783	6.5	6.26	7.24
175	2014-10-29	61.6632	SP-MS	MS	2.30783	6.5	6.26	7.24
175	2014-12-10	61.7782	SP-MS	MS	1.82486	6.5	6.26	7.24
176	2012-11-29	70.4333	PP-MS	MS	1.76653	NA	NA	NA
176	2013-03-21	70.7406	PP-MS	MS	1.76267	6	4.72	4.48
177	2013-01-03	47.8063	SP-MS	MS	2.68085	NA	NA	NA
177	2013-05-01	48.1294	SP-MS	MS	3.07074	6	6.59	7.57
178	2013-01-17	43.067	SP-MS	MS	4.28477	NA	NA	NA
179	2012-11-21	33.3074	RR-MS	MS	1.01013	1	2.83	2.5
179	2017-11-16	38.2936	RR-MS	MS	NA	NA	NA	NA
180	2012-11-26	42.4442	RR-MS	MS	1.16362	4	8.64	6.67
181	2013-12-10	48.488	PP-MS	MS	3.96688	6.5	7.61	8.43
182	2013-01-24	65.1082	SP-MS	MS	0.717026	NA	NA	NA
182	2013-05-23	65.434	SP-MS	MS	0.765576	6	4.72	4.82
182	2017-09-21	69.7652	SP-MS	MS	0.820728	6	4.72	4.41
182	2017-09-20	69.7625	SP-MS	MS	0.820728	6	4.72	4.41
183	2013-02-06	54.8036	PP-MS	MS	1.75824	NA	NA	NA
183	2013-06-05	55.1294	PP-MS	MS	1.69725	6	7.41	6.72
183	2013-12-10	55.6441	PP-MS	MS	1.70412	6	7.34	6.72
183	2016-12-08	58.6386	PP-MS	MS	1.92091	6	6.79	6.29
183	2017-11-08	59.5565	PP-MS	MS	1.8917	6	6.59	6.12
183	2017-11-09	59.5592	PP-MS	MS	1.8917	6	6.59	6.12
184	2013-01-31	28.2752	RR-MS	MS	0.500927	NA	NA	NA
184	2013-09-19	28.9076	RR-MS	MS	NA	NA	NA	NA
184	2014-09-03	29.8638	RR-MS	MS	0.518938	1	2.55	2.84
184	2017-01-12	32.2232	RR-MS	MS	0.553254	1	2.09	2.62
185	2013-01-31	30.6886	RR-MS	MS	3.51239	NA	NA	NA
186	2013-03-07	50.3244	SP-MS	MS	2.82462	6.5	7.81	8.28
186	2013-07-17	50.6858	SP-MS	MS	2.80685	6.5	7.61	8.28
186	2014-02-20	51.2833	SP-MS	MS	1.11763	6.5	7.61	8.23
186	2014-02-19	51.2806	SP-MS	MS	1.11763	6.5	7.61	8.23
187	2013-03-07	55.2669	SP-MS	MS	0.258481	NA	NA	NA
188	2013-02-14	50.7598	PP-MS	MS	2.67641	NA	NA	NA
188	2013-07-17	51.1786	PP-MS	MS	2.769	6.5	8.69	8.23
188	2017-03-09	54.8227	PP-MS	MS	3.21963	6.5	8.35	8
188	2017-03-08	54.82	PP-MS	MS	3.21963	6.5	8.35	8
188	2017-11-08	55.4908	PP-MS	MS	3.24508	6.5	8.32	7.89
189	2013-01-24	46.8309	PP-MS	MS	2.19408	3	5.75	4.8
190	2013-04-04	61.5353	PP-MS	MS	2.40708	NA	NA	NA
190	2013-08-07	61.8775	PP-MS	MS	2.46921	6	7.57	5.82
190	2014-02-07	62.3819	PP-MS	MS	2.40686	5.5	6.92	4.6
190	2016-02-11	64.3902	PP-MS	MS	2.60246	5.5	6.64	4.17
190	2016-08-31	64.9432	PP-MS	MS	2.61019	5.5	6.51	4.17
190	2017-02-08	65.3847	PP-MS	MS	2.60246	5.5	6.51	3.86
190	2017-02-09	65.3874	PP-MS	MS	2.60246	5.5	6.51	3.86
191	2013-04-04	53.7406	SP-MS	MS	2.08116	NA	NA	NA
191	2013-08-07	54.0828	SP-MS	MS	2.02553	6.5	6.92	8
191	2014-02-12	54.601	SP-MS	MS	2.06055	6.5	6.92	8
191	2014-02-11	54.5982	SP-MS	MS	2.06055	6.5	6.92	8
191	2014-03-04	54.6557	SP-MS	MS	1.85045	7	7.71	8.69
191	2014-03-05	54.6585	SP-MS	MS	1.85045	7	7.71	8.69
191	2014-03-25	54.7132	SP-MS	MS	1.85045	6.5	6.79	8
191	2014-05-15	54.8528	SP-MS	MS	1.85045	NA	NA	NA
191	2014-03-26	54.7159	SP-MS	MS	1.85045	6.5	6.79	8
191	2014-08-07	55.0828	SP-MS	MS	2.4091	6.5	6.79	7.89
192	2013-02-21	30.3929	RR-MS	MS	0.937375	NA	NA	NA
193	2013-02-12	31.0089	PP-MS	MS	3.81095	6.5	9.43	9.47
194	2013-04-25	54.2882	SP-MS	MS	3.07745	NA	NA	NA
195	2013-04-25	34.3984	RR-MS	MS	0.976459	NA	NA	NA
196	2013-05-16	65.0692	SP-MS	MS	1.39415	NA	NA	NA
196	2013-08-28	65.3539	SP-MS	MS	1.4218	2.5	1.86	1.24
197	2013-03-26	43.1567	RR-MS	MS	0.969695	NA	NA	NA
197	2014-03-26	44.1567	RR-MS	MS	0.960309	1.5	3.98	2.24
197	2016-11-03	46.7645	RR-MS	MS	0.973284	1.5	3.09	2.02
197	2016-11-02	46.7618	RR-MS	MS	0.973284	1.5	3.09	2.02
198	2013-06-13	41.4531	PP-MS	MS	3.03073	NA	NA	NA
198	2013-09-25	41.7379	PP-MS	MS	3.07116	6.5	6.98	8.91
198	2015-09-15	43.7105	PP-MS	MS	3.12079	NA	NA	NA
199	2013-08-29	54.6968	SP-MS	MS	0.766122	6	6.96	6.86
199	2017-06-21	58.5079	SP-MS	MS	1.67586	6	6.2	6.29
200	2013-05-09	60.2307	PP-MS	MS	2.98871	NA	NA	NA
200	2014-04-24	61.1896	PP-MS	MS	2.42865	6	8.69	5.82
200	2017-12-06	64.8083	PP-MS	MS	4.86864	7	9.33	7.71
201	2013-05-16	65.6831	PP-MS	MS	1.39793	NA	NA	NA
201	2013-04-17	65.6037	PP-MS	MS	1.39793	6	6.37	4.82
201	2013-11-07	66.1622	PP-MS	MS	1.4177	6	6.37	4.69
202	2013-05-02	31.9569	SP-MS	MS	4.44175	3.5	6.51	7.86
202	2012-12-13	31.5729	SP-MS	MS	NA	NA	NA	NA
202	2013-05-30	32.0335	SP-MS	MS	4.44175	NA	NA	NA
202	2014-05-08	32.9733	SP-MS	MS	3.87176	3.5	6.19	7.66
202	2016-05-05	34.9651	SP-MS	MS	5.26526	6.5	8.69	9.29
202	2016-05-04	34.9624	SP-MS	MS	5.26526	6.5	8.69	9.29
203	2013-05-30	60.4614	PP-MS	MS	1.30862	NA	NA	NA
203	2013-11-07	60.9021	PP-MS	MS	1.23967	6	7.71	5.97
203	2014-05-07	61.3984	PP-MS	MS	1.22748	6	7.57	5.82
204	2013-05-09	58.7269	PP-MS	MS	1.30614	3	3.57	2.87
204	2013-06-27	58.8611	PP-MS	MS	1.30614	NA	NA	NA
204	2014-07-16	59.9131	PP-MS	MS	1.41376	3	3.39	2.7
204	2017-03-02	62.5407	PP-MS	MS	1.45835	3	3	2.21
204	2017-08-16	62.9979	PP-MS	MS	1.76078	3.5	3.69	2.9
205	2013-05-16	65.1732	PP-MS	MS	4.39205	6.5	8.5	6.38
205	2013-06-20	65.269	PP-MS	MS	4.39205	NA	NA	NA
205	2013-10-10	65.5756	PP-MS	MS	4.47977	7	9.07	7.51
206	2013-08-29	58.7269	PP-MS	MS	0.273784	NA	NA	NA
206	2013-11-21	58.9569	PP-MS	MS	0.273784	6	6.04	6.29
207	2013-06-13	39.9815	Healthy Donor	HD	1.3513	0	0.91	0.54
207	2013-06-21	40.0034	Healthy Donor	HD	1.3513	0	0.91	0.5
207	2013-08-01	40.1157	Healthy Donor	HD	1.3513	NA	NA	NA
207	2013-08-02	40.1184	Healthy Donor	HD	1.3513	NA	NA	NA
207	2013-08-08	40.1348	Healthy Donor	HD	1.3513	NA	NA	NA
207	2013-08-22	40.1732	Healthy Donor	HD	1.3513	NA	NA	NA
207	2013-05-29	39.9404	Healthy Donor	HD	1.3513	NA	NA	NA
207	2013-08-23	40.1759	Healthy Donor	HD	1.3513	NA	NA	NA
207	2013-06-06	39.9623	Healthy Donor	HD	1.3513	NA	NA	NA
207	2013-05-17	39.9076	Healthy Donor	HD	1.3513	NA	NA	NA
207	2013-07-16	40.0719	Healthy Donor	HD	1.3513	NA	NA	NA
208	2013-07-18	38.3867	SP-MS	MS	3.74924	NA	NA	NA
208	2013-12-05	38.77	SP-MS	MS	4.32106	6.5	8.69	9.13
208	2014-06-03	39.2635	SP-MS	MS	4.27608	6.5	8.6	9.07
208	2015-10-29	40.6687	SP-MS	MS	4.38397	6.5	8.5	8.95
208	2017-07-12	42.3703	SP-MS	MS	4.41363	6.5	8.32	8.9
209	2013-06-20	35.5106	Healthy Donor	HD	1.29456	0	0.91	0.68
209	2013-06-19	35.5078	Healthy Donor	HD	1.29456	0	0.91	0.68
209	2013-07-12	35.5708	Healthy Donor	HD	1.29456	NA	NA	NA
209	2013-07-03	35.5462	Healthy Donor	HD	1.29456	NA	NA	NA
210	2013-06-20	56.0773	PP-MS	MS	2.18727	6	8.69	6.55
210	2013-07-18	56.154	PP-MS	MS	2.18727	NA	NA	NA
211	2013-07-11	47.9706	PP-MS	MS	4.21445	6.5	8.69	8.53
211	2013-08-15	48.0664	PP-MS	MS	4.21445	NA	NA	NA
211	2017-02-08	51.5517	PP-MS	MS	2.6315	6.5	8.32	8.23
211	2017-07-13	51.976	PP-MS	MS	4.77002	6.5	8.32	8.23
211	2017-07-12	51.9733	PP-MS	MS	4.77002	6.5	8.32	8.23
212	2010-06-24	43.4333	RR-MS	MS	1.27879	NA	NA	NA
212	2010-07-22	43.5099	RR-MS	MS	1.27879	NA	NA	NA
212	2010-05-27	43.3566	RR-MS	MS	1.27879	1.5	1.54	2.34
212	2010-11-10	43.8138	RR-MS	MS	1.27571	1.5	1.54	2.34
212	2011-06-23	44.4305	RR-MS	MS	1.2646	NA	NA	NA
212	2011-04-28	44.2772	RR-MS	MS	1.2646	1.5	1.39	2.24
212	2011-02-03	44.0472	RR-MS	MS	1.27571	NA	NA	NA
212	2011-10-11	44.7317	RR-MS	MS	1.29568	1	0.77	1.31
212	2012-03-20	45.1705	RR-MS	MS	1.26472	1.5	1.3	2.13
212	2012-05-29	45.3621	RR-MS	MS	1.26472	NA	NA	NA
212	2012-09-13	45.655	RR-MS	MS	1.27881	1.5	1.3	2.13
212	2013-03-14	46.154	RR-MS	MS	1.26472	NA	NA	NA
212	2013-09-25	46.6879	RR-MS	MS	1.24838	1.5	1.22	2.02
212	2013-09-19	46.6715	RR-MS	MS	1.24838	1.5	1.22	2.02
212	2013-09-18	46.6687	RR-MS	MS	1.24838	1.5	1.22	2.02
212	2014-03-27	47.1896	RR-MS	MS	1.2463	1.5	1.18	1.9
212	2014-10-08	47.7235	RR-MS	MS	1.24258	NA	NA	NA
212	2014-10-15	47.7426	RR-MS	MS	1.24258	NA	NA	NA
212	2014-10-09	47.7262	RR-MS	MS	1.24258	NA	NA	NA
212	2014-09-25	47.6879	RR-MS	MS	1.24258	1.5	1.18	1.9
212	2015-02-19	48.091	RR-MS	MS	1.24278	1.5	1.15	1.8
212	2016-03-16	49.1595	RR-MS	MS	1.27111	1.5	1.05	1.67
213	2004-05-05	29.1705	RR-MS	MS	0.783927	1.5	4.18	4.41
213	2005-04-21	30.1321	RR-MS	MS	0.790857	1	2.55	2.76
213	2005-05-19	30.2088	RR-MS	MS	0.805975	1	2.55	2.76
213	2016-02-24	40.9761	RR-MS	MS	1.11296	1.5	1.68	2.79
213	2016-02-25	40.9788	RR-MS	MS	1.11296	1.5	1.68	2.79
213	2017-04-27	42.1485	RR-MS	MS	1.35822	2.5	3.13	4.55
213	2017-04-26	42.1458	RR-MS	MS	1.35822	2.5	3.13	4.55
213	2017-10-05	42.5893	RR-MS	MS	1.65853	2.5	3.13	4.55
214	2005-05-09	28.4559	RR-MS	MS	0.632137	2.5	6.79	6.96
214	2005-06-23	28.5791	RR-MS	MS	0.489724	1.5	4.31	4.53
214	2005-07-21	28.6558	RR-MS	MS	0.489724	1.5	4.31	4.53
214	2010-07-08	33.6202	RR-MS	MS	0.664707	NA	NA	NA
214	2010-06-10	33.5435	RR-MS	MS	0.664707	0	0.56	0.77
214	2010-08-05	33.6968	RR-MS	MS	0.664707	NA	NA	NA
214	2010-12-02	34.0226	RR-MS	MS	0.64952	1	1.88	2.36
214	2011-07-14	34.6366	RR-MS	MS	0.670069	NA	NA	NA
214	2011-02-24	34.2533	RR-MS	MS	0.64952	NA	NA	NA
214	2011-05-19	34.4832	RR-MS	MS	0.670069	0	0.49	0.72
214	2011-10-27	34.924	RR-MS	MS	0.668161	1	1.67	2.36
214	2012-06-07	35.5353	RR-MS	MS	0.670969	NA	NA	NA
214	2012-04-19	35.4012	RR-MS	MS	0.670969	1	1.55	2.26
214	2012-09-26	35.8392	RR-MS	MS	0.675472	1	1.55	2.26
214	2013-03-07	36.2834	RR-MS	MS	0.708542	1	1.44	2.08
214	2013-09-05	36.7817	RR-MS	MS	0.735336	0	0.43	0.61
214	2013-09-04	36.779	RR-MS	MS	0.735336	0	0.43	0.61
214	2014-03-12	37.2971	RR-MS	MS	0.737825	0	0.36	0.57
214	2015-03-12	38.2971	RR-MS	MS	0.745379	0	0.33	0.56
214	2015-09-30	38.8501	RR-MS	MS	0.745379	0	0.33	0.56
214	2016-03-31	39.3492	RR-MS	MS	0.745379	0	0.31	0.54
215	2017-08-03	59.0253	RR-MS	MS	1.81742	NA	NA	NA
215	2017-07-20	58.987	RR-MS	MS	1.81742	5	4.37	5.1
216	2004-08-19	35.1923	RR-MS	MS	1.05317	1	2.09	2.26
216	2004-09-23	35.2882	RR-MS	MS	1.05317	NA	NA	NA
216	2004-10-28	35.384	RR-MS	MS	1.02767	1.5	3.09	3.6
216	2010-07-01	41.0581	RR-MS	MS	1.08628	NA	NA	NA
216	2010-07-29	41.1348	RR-MS	MS	1.08628	NA	NA	NA
216	2010-06-03	40.9815	RR-MS	MS	1.08628	1.5	2.05	2.79
216	2011-02-07	41.6639	RR-MS	MS	1.08628	NA	NA	NA
216	2010-11-18	41.4415	RR-MS	MS	1.08628	1.5	1.93	2.67
216	2011-05-10	41.9158	RR-MS	MS	1.0863	1.5	1.93	2.67
216	2011-07-01	42.0581	RR-MS	MS	1.0863	NA	NA	NA
216	2011-10-17	42.3538	RR-MS	MS	1.07558	1.5	1.83	2.49
216	2012-04-05	42.82	RR-MS	MS	1.03819	1.5	1.83	2.49
216	2012-05-31	42.9733	RR-MS	MS	1.03819	NA	NA	NA
216	2012-09-11	43.2553	RR-MS	MS	1.04126	1.5	1.83	2.34
216	2013-03-21	43.7789	RR-MS	MS	1.03696	1.5	1.68	2.34
216	2013-10-16	44.3511	RR-MS	MS	1.03402	1.5	1.54	2.24
216	2013-10-10	44.3347	RR-MS	MS	1.03402	1.5	1.54	2.24
216	2013-10-09	44.332	RR-MS	MS	1.03402	1.5	1.54	2.24
216	2014-04-16	44.8501	RR-MS	MS	1.03484	1.5	1.54	2.24
216	2014-10-15	45.3484	RR-MS	MS	1.03377	1.5	1.39	2.13
216	2014-10-09	45.3319	RR-MS	MS	1.03377	1.5	1.39	2.13
216	2014-10-08	45.3292	RR-MS	MS	1.03377	1.5	1.39	2.13
216	2015-03-26	45.7926	RR-MS	MS	1.03482	1.5	1.39	2.13
216	2015-10-15	46.3484	RR-MS	MS	1.03377	1.5	1.3	2.02
216	2016-03-17	46.768	RR-MS	MS	1.03628	1.5	1.3	2.02
217	2017-08-03	32.8474	RR-MS	MS	3.18017	4.5	4.79	8.41
217	2017-08-02	32.8447	RR-MS	MS	3.18017	4.5	4.79	8.41
218	2016-01-20	37.9021	RR-MS	MS	1.05257	1	0.85	1.96
219	2005-07-18	53.8145	RR-MS	MS	0.849413	2	5.58	2.03
219	2005-09-01	53.9377	RR-MS	MS	0.841864	2	5.45	2.03
219	2005-09-29	54.0144	RR-MS	MS	0.854471	2	5.45	1.96
219	2013-04-04	61.5271	RR-MS	MS	0.844204	NA	NA	NA
219	2013-09-12	61.9678	RR-MS	MS	0.852415	1.5	2.19	0.76
219	2013-09-18	61.9843	RR-MS	MS	0.852415	1.5	2.19	0.76
219	2013-09-11	61.9651	RR-MS	MS	0.852415	1.5	2.19	0.76
219	2016-05-05	64.6119	RR-MS	MS	0.853805	1.5	1.93	0.59
219	2016-05-04	64.6092	RR-MS	MS	0.853805	1.5	1.93	0.59
219	2017-08-03	65.8583	RR-MS	MS	1.10452	4	5.67	2.86
219	2017-08-24	65.9158	RR-MS	MS	1.10452	NA	NA	NA
220	2010-07-08	43.82	RR-MS	MS	0.837481	1.5	2.58	2.34
220	2010-09-02	43.9733	RR-MS	MS	0.837481	NA	NA	NA
220	2010-08-05	43.8966	RR-MS	MS	0.837481	NA	NA	NA
220	2010-12-16	44.2608	RR-MS	MS	0.850499	1.5	2.41	2.24
220	2011-05-31	44.7159	RR-MS	MS	0.85109	1.5	2.41	2.24
220	2011-07-28	44.8747	RR-MS	MS	0.85109	NA	NA	NA
220	2011-03-15	44.5051	RR-MS	MS	0.850499	NA	NA	NA
220	2011-11-22	45.195	RR-MS	MS	0.834625	1.5	2.19	2.13
220	2012-07-12	45.831	RR-MS	MS	0.834625	NA	NA	NA
220	2012-05-17	45.6776	RR-MS	MS	0.834625	1.5	2.19	2.13
220	2012-10-23	46.1129	RR-MS	MS	0.909911	1.5	2.19	2.02
220	2013-04-18	46.5982	RR-MS	MS	0.908858	1.5	2.05	2.02
220	2013-10-30	47.1321	RR-MS	MS	0.908245	1.5	1.93	1.9
220	2014-04-16	47.5927	RR-MS	MS	0.900401	1.5	1.93	1.9
220	2014-10-29	48.1294	RR-MS	MS	0.907404	1.5	1.83	1.8
220	2014-10-30	48.1321	RR-MS	MS	0.907404	1.5	1.83	1.8
220	2015-02-18	48.4366	RR-MS	MS	0.901987	1.5	1.83	1.8
220	2015-10-28	49.1266	RR-MS	MS	0.912905	1.5	1.83	1.67
220	2016-04-20	49.6037	RR-MS	MS	0.906274	1.5	1.68	1.67
221	2010-06-03	39.9897	RR-MS	MS	0.879057	1	1.55	1.81
221	2010-07-28	40.1403	RR-MS	MS	0.879057	NA	NA	NA
221	2010-07-01	40.0664	RR-MS	MS	0.879057	NA	NA	NA
221	2010-11-17	40.4469	RR-MS	MS	0.87727	1	1.55	1.69
221	2011-02-09	40.6776	RR-MS	MS	0.87727	NA	NA	NA
221	2011-05-06	40.913	RR-MS	MS	0.874191	1	1.55	1.69
221	2011-07-01	41.0664	RR-MS	MS	0.874191	NA	NA	NA
221	2011-10-19	41.3675	RR-MS	MS	0.874191	1	1.44	1.62
221	2012-05-30	41.9788	RR-MS	MS	0.874191	NA	NA	NA
221	2012-04-12	41.8474	RR-MS	MS	0.874191	1	1.44	1.62
221	2012-09-28	42.3101	RR-MS	MS	0.872059	1	1.28	1.49
221	2013-03-28	42.8063	RR-MS	MS	0.831639	1	1.28	1.49
221	2013-09-26	43.3046	RR-MS	MS	0.803561	1.5	2.05	2.34
221	2013-09-25	43.3018	RR-MS	MS	0.803561	1.5	2.05	2.34
221	2013-10-02	43.321	RR-MS	MS	0.803561	1.5	2.05	2.34
221	2014-03-20	43.7844	RR-MS	MS	0.815769	1.5	2.05	2.34
221	2014-10-15	44.3566	RR-MS	MS	0.802195	2	2.79	3.22
221	2014-10-16	44.3593	RR-MS	MS	0.802195	2	2.79	3.22
221	2014-10-22	44.3758	RR-MS	MS	0.802195	2	2.79	3.22
221	2015-04-02	44.82	RR-MS	MS	0.801561	2	2.79	3.22
221	2015-10-21	45.373	RR-MS	MS	0.800495	2	2.66	3.12
221	2016-03-02	45.7351	RR-MS	MS	1.03834	1.5	1.83	2.13
222	2010-09-09	41.8392	RR-MS	MS	0.77754	NA	NA	NA
222	2010-08-12	41.7625	RR-MS	MS	0.77754	NA	NA	NA
222	2010-07-15	41.6859	RR-MS	MS	0.77754	2	2.97	3.73
222	2011-01-06	42.1656	RR-MS	MS	0.780409	2	2.79	3.52
222	2011-08-17	42.7762	RR-MS	MS	0.745502	NA	NA	NA
222	2011-06-22	42.6229	RR-MS	MS	0.745502	2	2.79	3.52
222	2011-12-08	43.0856	RR-MS	MS	0.75359	1	1.02	1.39
222	2012-05-17	43.5244	RR-MS	MS	0.75533	1	1.02	1.39
222	2012-07-12	43.6777	RR-MS	MS	0.75533	NA	NA	NA
222	2012-10-25	43.9651	RR-MS	MS	0.738908	1	0.92	1.39
222	2013-04-11	44.4258	RR-MS	MS	0.779529	1.5	1.68	2.24
222	2013-10-17	44.9432	RR-MS	MS	0.781804	1.5	1.54	2.24
222	2013-10-16	44.9405	RR-MS	MS	0.781804	1.5	1.54	2.24
222	2014-03-26	45.382	RR-MS	MS	0.780737	1.5	1.54	2.13
222	2014-12-04	46.0746	RR-MS	MS	0.780737	1.5	1.39	2.02
222	2014-12-03	46.0719	RR-MS	MS	0.780737	1.5	1.39	2.02
222	2015-04-01	46.3984	RR-MS	MS	0.780737	1.5	1.39	2.02
222	2015-10-14	46.935	RR-MS	MS	0.779283	1.5	1.3	2.02
222	2016-04-13	47.4313	RR-MS	MS	0.99304	1.5	1.3	1.9
223	2010-07-21	54.768	RR-MS	MS	0.748477	1.5	2.41	1.27
223	2011-03-30	55.4586	RR-MS	MS	0.74895	NA	NA	NA
223	2011-08-17	55.8419	RR-MS	MS	0.745024	NA	NA	NA
223	2011-06-30	55.7105	RR-MS	MS	0.745024	1	1.28	0.64
223	2011-12-05	56.143	RR-MS	MS	0.734	1.5	2.19	1.13
223	2012-07-16	56.7543	RR-MS	MS	0.706442	NA	NA	NA
223	2012-05-23	56.6065	RR-MS	MS	0.706442	1.5	2.19	1.13
223	2012-11-05	57.0609	RR-MS	MS	0.706442	1.5	2.05	1.1
223	2013-04-25	57.5298	RR-MS	MS	0.747362	1.5	2.05	1.1
223	2013-10-10	57.9897	RR-MS	MS	0.747362	1.5	1.93	1.1
223	2013-10-09	57.987	RR-MS	MS	0.747362	1.5	1.93	1.1
223	2014-04-02	58.4668	RR-MS	MS	0.734432	1.5	1.93	1
223	2014-04-03	58.4695	RR-MS	MS	0.734432	1.5	1.93	1
223	2014-10-22	59.0226	RR-MS	MS	0.738234	1.5	1.83	0.91
223	2014-10-23	59.0253	RR-MS	MS	0.738234	1.5	1.83	0.91
223	2015-04-02	59.4668	RR-MS	MS	0.749128	1.5	1.83	0.91
223	2015-10-15	60.0034	RR-MS	MS	0.770492	1.5	1.68	0.84
223	2016-04-21	60.5189	RR-MS	MS	0.734686	1.5	1.68	0.84
224	2010-07-06	37.5216	RR-MS	MS	2.098	NA	NA	NA
225	2010-07-08	61.6366	PP-MS	MS	1.6051	NA	NA	NA
225	2017-02-08	68.2259	PP-MS	MS	1.70653	NA	NA	NA
225	2017-01-19	68.1712	PP-MS	MS	1.70653	3.5	5.96	2.05
225	2017-08-16	68.7434	PP-MS	MS	2.05835	5	7.17	3.06
225	2017-09-13	68.82	PP-MS	MS	2.05835	NA	NA	NA
226	2010-11-19	51.3128	SP-MS	MS	2.25803	NA	NA	NA
226	2010-09-24	51.1595	SP-MS	MS	2.25803	2	1.29	2.26
226	2010-10-29	51.2553	SP-MS	MS	2.25803	NA	NA	NA
226	2011-03-11	51.6201	SP-MS	MS	2.23895	2	1.29	2.26
226	2011-08-26	52.0801	SP-MS	MS	2.23116	2	1.21	2.13
226	2011-06-03	51.8501	SP-MS	MS	2.23895	NA	NA	NA
226	2013-05-09	53.7817	SP-MS	MS	2.16205	2	1.13	2.03
226	2013-10-23	54.2389	SP-MS	MS	2.14357	2	1.13	1.96
226	2014-10-22	55.2361	SP-MS	MS	2.13212	2	0.93	1.86
226	2014-10-23	55.2389	SP-MS	MS	2.13212	2	0.93	1.86
227	2007-02-12	33.2093	RR-MS	MS	NA	NA	NA	NA
228	2011-03-29	42.4695	RR-MS	MS	2.02173	2.5	5.93	4.55
228	2011-04-21	42.5325	RR-MS	MS	2.02173	NA	NA	NA
228	2011-06-24	42.7077	RR-MS	MS	1.90482	NA	NA	NA
228	2011-07-29	42.8036	RR-MS	MS	1.90482	NA	NA	NA
228	2011-05-26	42.6283	RR-MS	MS	1.90482	2.5	5.93	4.55
228	2011-11-10	43.0883	RR-MS	MS	1.89556	2.5	5.93	4.42
228	2012-05-10	43.5846	RR-MS	MS	1.89828	NA	NA	NA
228	2012-04-26	43.5463	RR-MS	MS	1.89828	2.5	5.57	4.42
228	2012-06-21	43.6996	RR-MS	MS	1.89828	NA	NA	NA
228	2012-02-02	43.3163	RR-MS	MS	1.89556	NA	NA	NA
228	2012-10-04	43.987	RR-MS	MS	1.92404	2.5	5.57	4.42
228	2013-05-09	44.5818	RR-MS	MS	2.15642	3	6.08	5.05
228	2013-10-23	45.039	RR-MS	MS	2.21319	3	6.08	4.9
228	2013-10-16	45.0199	RR-MS	MS	2.21319	3	6.08	4.9
228	2013-10-17	45.0226	RR-MS	MS	2.21319	3	6.08	4.9
228	2014-04-24	45.5407	RR-MS	MS	2.00522	3	5.75	4.9
228	2014-04-17	45.5216	RR-MS	MS	2.00522	3	5.75	4.9
228	2014-10-23	46.039	RR-MS	MS	1.98201	3	5.75	4.8
228	2014-10-29	46.0555	RR-MS	MS	1.98201	3	5.75	4.8
228	2014-10-22	46.0363	RR-MS	MS	1.98201	3	5.75	4.8
228	2015-03-12	46.423	RR-MS	MS	2.15853	3	5.46	4.8
228	2015-10-22	47.0363	RR-MS	MS	2.03958	3	5.46	4.64
228	2016-03-31	47.4751	RR-MS	MS	2.01527	3	5.23	4.64
229	2011-06-16	26.5791	RR-MS	MS	1.24533	NA	NA	NA
230	2016-10-26	51.5619	RR-MS	MS	1.03526	1.5	1.15	1.51
230	2016-10-27	51.5647	RR-MS	MS	1.03526	1.5	1.15	1.51
231	2004-03-04	28.3546	RR-MS	MS	2.46447	3	7.58	7.69
231	2004-04-01	28.4313	RR-MS	MS	1.38561	2.5	6.61	6.96
231	2004-04-29	28.5079	RR-MS	MS	1.42045	2.5	6.61	6.96
231	2006-03-04	30.3546	RR-MS	MS	NA	NA	NA	NA
231	2005-12-01	30.0993	RR-MS	MS	NA	NA	NA	NA
232	2004-01-15	45.1164	RR-MS	MS	0.587092	1.5	4.31	2.13
232	2003-06-30	44.5735	RR-MS	MS	NA	NA	NA	NA
232	2004-02-19	45.2122	RR-MS	MS	0.586026	1.5	4.31	2.13
232	2004-03-18	45.2889	RR-MS	MS	0.570628	1.5	4.31	2.13
232	2016-02-25	57.2286	RR-MS	MS	0.457028	2	2.66	1.69
232	2016-03-03	57.2478	RR-MS	MS	0.457028	2	2.66	1.69
232	2017-03-15	58.2806	RR-MS	MS	0.587859	2.5	3.34	2.16
233	2016-03-02	47.6229	RR-MS	MS	1.95956	1.5	2.05	1.9
233	2016-03-03	47.6257	RR-MS	MS	1.95956	1.5	2.05	1.9
233	2017-03-01	48.6202	RR-MS	MS	1.94771	1.5	1.93	1.8
233	2017-03-02	48.6229	RR-MS	MS	1.94771	1.5	1.93	1.8
234	2013-09-19	44.2608	SP-MS	MS	2.52038	NA	NA	NA
234	2014-01-15	44.5845	SP-MS	MS	3.19739	6.5	6.26	8.79
235	2013-05-28	37.7351	Healthy Donor	HD	1.45184	NA	NA	NA
235	2013-07-25	37.8939	Healthy Donor	HD	1.45184	0	0.91	0.57
235	2013-05-21	37.716	Healthy Donor	HD	1.45184	NA	NA	NA
235	2013-06-05	37.757	Healthy Donor	HD	1.45184	NA	NA	NA
235	2013-05-29	37.7379	Healthy Donor	HD	1.45184	NA	NA	NA
235	2014-08-28	38.987	Healthy Donor	HD	1.45739	NA	NA	NA
235	2015-11-12	40.1951	Healthy Donor	HD	1.44408	0	0.91	0.5
236	2014-08-07	45.3867	Healthy Donor	HD	NA	NA	NA	NA
236	2013-08-01	44.3703	Healthy Donor	HD	NA	NA	NA	NA
236	2013-10-02	44.54	Healthy Donor	HD	NA	NA	NA	NA
236	2013-09-25	44.5209	Healthy Donor	HD	NA	NA	NA	NA
236	2013-09-26	44.5236	Healthy Donor	HD	NA	NA	NA	NA
237	2013-09-05	56.8173	PP-MS	MS	0.478238	NA	NA	NA
237	2014-02-05	57.2368	PP-MS	MS	0.487297	6	6.59	6.43
238	2013-09-19	33.7981	Healthy Donor	HD	1.2883	NA	NA	NA
238	2013-09-25	33.8145	Healthy Donor	HD	1.2883	NA	NA	NA
238	2013-08-08	33.6831	Healthy Donor	HD	1.2883	0	0.91	0.77
238	2013-09-18	33.7954	Healthy Donor	HD	1.2883	NA	NA	NA
238	2014-08-15	34.7023	Healthy Donor	HD	1.29366	0	0.91	0.72
238	2015-11-12	35.9459	Healthy Donor	HD	1.307	0	0.91	0.68
239	2013-08-08	59.9815	PP-MS	MS	1.41003	3	6.08	2.7
239	2013-09-05	60.0582	PP-MS	MS	1.41003	NA	NA	NA
239	2014-02-12	60.4969	PP-MS	MS	1.36898	3	5.75	2.57
239	2016-09-29	63.1239	PP-MS	MS	1.40887	3	5.23	2.1
239	2017-10-25	64.1951	PP-MS	MS	1.48527	3	4.92	1.99
239	2017-10-26	64.1978	PP-MS	MS	1.48527	3	4.92	1.99
240	2013-08-08	38.6968	Healthy Donor	HD	NA	NA	NA	NA
241	2014-03-13	54.9432	SP-MS	MS	1.55925	6	5.78	6.86
242	2013-08-14	56.2005	Healthy Donor	HD	1.13361	1	2.83	0.59
242	2013-08-22	56.2224	Healthy Donor	HD	1.13361	NA	NA	NA
242	2014-09-18	57.2964	Healthy Donor	HD	1.10364	1	2.83	0.58
242	2014-09-11	57.2772	Healthy Donor	HD	1.10364	1	2.83	0.58
242	2016-08-18	59.2115	Healthy Donor	HD	1.09226	1	2.83	0.47
242	2016-09-15	59.2882	Healthy Donor	HD	1.09226	NA	NA	NA
243	2013-09-06	50.3922	PP-MS	MS	2.27272	6.5	9.67	8.28
244	2013-08-29	57.5401	PP-MS	MS	1.24603	NA	NA	NA
244	2014-01-23	57.9432	PP-MS	MS	1.24029	2.5	2.34	2.34
245	2013-11-21	54.54	SP-MS	MS	2.22201	NA	NA	NA
246	2014-04-02	36.4312	PP-MS	MS	1.72806	4	5.67	7.63
247	2013-12-12	52.9151	SP-MS	MS	1.19378	NA	NA	NA
247	2014-05-14	53.3347	SP-MS	MS	1.61219	6.5	8.35	8.08
248	2013-12-19	55.6715	PP-MS	MS	1.67562	NA	NA	NA
248	2014-05-20	56.0883	PP-MS	MS	1.53097	3	4.51	3.1
248	2016-12-01	58.6222	PP-MS	MS	1.47949	3	4.13	2.87
248	2016-11-30	58.6194	PP-MS	MS	1.47949	3	4.13	2.87
248	2017-06-15	59.1595	PP-MS	MS	1.54926	3.5	4.64	3.45
249	2013-12-05	50.8823	PP-MS	MS	1.22231	3	7.4	4.1
249	2013-12-19	50.9206	PP-MS	MS	1.22231	NA	NA	NA
249	2014-05-22	51.3429	PP-MS	MS	1.62913	3.5	7.85	4.72
250	2014-01-16	59.976	PP-MS	MS	1.76074	NA	NA	NA
250	2014-06-05	60.3593	PP-MS	MS	1.75108	3.5	3.04	3.31
250	2016-12-01	62.8494	PP-MS	MS	1.33345	6.5	6.79	6.97
250	2016-11-30	62.8467	PP-MS	MS	1.33345	6.5	6.79	6.97
251	2013-12-09	28.1458	PP-MS	MS	3.82585	8.5	9.97	9.94
251	2013-12-12	28.154	PP-MS	MS	3.82585	8.5	9.97	9.94
252	2014-01-13	64.7652	Healthy Donor	HD	NA	NA	NA	NA
253	2013-12-19	63.4059	PP-MS	MS	2.67409	6.5	7.07	6.81
253	2014-01-30	63.5215	PP-MS	MS	2.67409	NA	NA	NA
253	2014-08-13	64.0554	PP-MS	MS	3.33727	7.5	8.27	8.33
253	2017-03-30	66.6831	PP-MS	MS	3.77569	7.5	8.24	8.21
254	2014-01-23	63.1382	SP-MS	MS	1.43195	NA	NA	NA
254	2014-07-02	63.5763	SP-MS	MS	1.61374	6	6.2	5.32
255	2014-01-13	33.1137	Healthy Donor	HD	NA	NA	NA	NA
256	2014-01-13	46.2368	Healthy Donor	HD	NA	NA	NA	NA
257	2014-01-16	29.4367	RR-MS	MS	1.80397	2.5	4.65	6.81
258	2014-02-14	59.4312	PP-MS	MS	2.09506	NA	NA	NA
258	2014-07-16	59.8474	PP-MS	MS	2.19775	6	8.29	6.12
258	2015-01-15	60.349	PP-MS	MS	2.07105	6	8.08	5.97
259	2014-01-23	47.4175	PP-MS	MS	1.01232	2.5	5.93	3.83
259	2014-02-20	47.4942	PP-MS	MS	1.01232	NA	NA	NA
259	2014-07-23	47.9131	PP-MS	MS	1.01495	2.5	5.93	3.83
259	2015-01-22	48.4147	PP-MS	MS	1.01297	2.5	5.57	3.61
259	2017-09-06	51.0363	PP-MS	MS	1.4337	5	7.65	6.08
259	2017-09-07	51.039	PP-MS	MS	1.4337	5	7.65	6.08
260	2014-02-27	56.0582	PP-MS	MS	1.46031	NA	NA	NA
260	2014-07-29	56.4743	PP-MS	MS	2.68076	6.5	8.87	7.74
260	2017-02-09	59.0089	PP-MS	MS	3.03767	6.5	8.5	7.43
260	2017-08-02	59.4853	PP-MS	MS	3.23476	6.5	8.5	7.43
261	2014-02-06	61.5572	PP-MS	MS	2.25823	6.5	6.9	7.24
261	2014-03-06	61.6338	PP-MS	MS	2.25823	NA	NA	NA
261	2014-08-06	62.0527	PP-MS	MS	2.36084	6.5	6.9	6.97
261	2017-02-23	64.6037	PP-MS	MS	3.97934	7	7.33	7.71
262	2014-02-12	48.3326	PP-MS	MS	1.98638	3	5.46	4.44
263	2014-02-14	47.1957	PP-MS	MS	0.84233	6.5	9.31	8.53
263	2014-03-20	47.2888	PP-MS	MS	0.84233	NA	NA	NA
264	2014-05-22	60.2799	SP-MS	MS	1.99948	NA	NA	NA
264	2014-09-10	60.5838	SP-MS	MS	1.98532	6.5	6.14	7.32
264	2015-03-04	61.0636	SP-MS	MS	1.95838	6.5	6.14	7.24
264	2017-06-07	63.3238	SP-MS	MS	2.07669	6.5	6.14	6.81
264	2017-09-13	63.5921	SP-MS	MS	2.08456	6.5	6.14	6.81
264	2017-09-14	63.5948	SP-MS	MS	2.08456	6.5	6.14	6.81
265	2014-05-08	23.4613	Healthy Donor	HD	1.21452	NA	NA	NA
265	2014-05-14	23.4777	Healthy Donor	HD	1.21452	1	2.83	3.53
265	2014-05-21	23.4969	Healthy Donor	HD	1.21452	1	2.83	3.53
266	2014-03-26	46.1513	Healthy Donor	HD	1.5615	NA	NA	NA
267	2014-05-08	32.4202	Healthy Donor	HD	1.26641	NA	NA	NA
267	2017-05-04	35.4093	Healthy Donor	HD	1.26845	1.5	4.31	3.6
267	2017-05-18	35.4476	Healthy Donor	HD	1.26845	NA	NA	NA
268	2014-05-01	51.4668	SP-MS	MS	4.53627	NA	NA	NA
269	2014-05-29	69.3648	SP-MS	MS	2.65461	6.5	6.14	6.18
269	2014-08-07	69.5565	SP-MS	MS	2.65461	NA	NA	NA
270	2014-07-10	49.2197	SP-MS	MS	3.48791	NA	NA	NA
270	2014-11-06	49.5455	SP-MS	MS	3.47372	6.5	6.98	8.33
271	2017-07-20	65.0911	SP-MS	MS	3.8923	7	7.23	7.51
272	2014-07-31	63.4771	SP-MS	MS	2.09298	NA	NA	NA
272	2014-12-03	63.8193	SP-MS	MS	2.25007	6.5	6.14	6.81
272	2014-12-04	63.822	SP-MS	MS	2.25007	6.5	6.14	6.81
272	2017-06-28	66.3867	SP-MS	MS	2.32945	6.5	6.14	6.25
273	2014-06-04	54.82	RR-MS	MS	2.19415	4	8.64	4.85
273	2014-06-05	54.8227	RR-MS	MS	2.19415	4	8.64	4.85
273	2016-04-07	56.6612	RR-MS	MS	1.81652	3	7.16	3.1
273	2016-04-21	56.6996	RR-MS	MS	1.81652	NA	NA	NA
273	2017-05-25	57.7926	RR-MS	MS	1.84129	3	6.73	3.03
274	2014-06-12	51.3539	PP-MS	MS	1.96651	6.5	9.31	8.23
274	2014-07-17	51.4497	PP-MS	MS	1.96651	NA	NA	NA
274	2014-12-18	51.8713	PP-MS	MS	1.53658	6.5	9.31	8.23
275	2014-06-13	23.694	Healthy Donor	HD	1.23263	0	0.91	1.28
276	2014-06-26	44.8528	RR-MS	MS	1.34923	2.5	6.37	4.24
276	2014-06-27	44.8555	RR-MS	MS	1.34923	2.5	6.37	4.24
276	2014-11-12	45.2334	RR-MS	MS	1.38541	NA	NA	NA
276	2014-11-13	45.2361	RR-MS	MS	1.38541	NA	NA	NA
276	2014-11-19	45.2525	RR-MS	MS	1.38541	NA	NA	NA
276	2014-12-11	45.3128	RR-MS	MS	1.38541	2.5	5.93	4.11
276	2016-02-17	46.4969	RR-MS	MS	1.27426	2.5	5.57	4.01
276	2016-09-08	47.0554	RR-MS	MS	NA	NA	NA	NA
277	2014-07-03	64.5133	PP-MS	MS	1.64717	6	8.87	5.15
277	2014-08-14	64.6283	PP-MS	MS	1.64717	NA	NA	NA
277	2015-01-22	65.0698	PP-MS	MS	1.92729	6	8.69	4.82
277	2017-06-22	67.4832	PP-MS	MS	3.24496	6.5	9.04	6.24
278	2014-07-10	45.2498	Healthy Donor	HD	1.27363	0	0.91	0.35
278	2014-08-15	45.3484	Healthy Donor	HD	1.27363	NA	NA	NA
279	2014-07-17	53.7324	SP-MS	MS	1.67953	3.5	3.24	4.29
279	2014-10-09	53.9624	SP-MS	MS	1.67953	NA	NA	NA
279	2015-01-14	54.2286	SP-MS	MS	1.80352	3.5	3.12	4.18
280	2014-08-13	44.0801	RR-MS	MS	0.591822	1.5	4.31	2.24
280	2014-08-14	44.0828	RR-MS	MS	0.591822	1.5	4.31	2.24
280	2015-02-13	44.5845	RR-MS	MS	0.591563	1.5	4.31	2.24
280	2015-08-20	45.0992	RR-MS	MS	0.601	1	2.71	1.23
280	2016-03-03	45.6338	RR-MS	MS	1.22542	1	2.71	1.23
281	2014-07-31	53.9897	Healthy Donor	HD	1.15816	1	2.83	0.7
281	2014-08-15	54.0308	Healthy Donor	HD	1.15816	NA	NA	NA
281	2015-06-10	54.8501	Healthy Donor	HD	1.16323	1	2.83	0.68
281	2015-06-18	54.872	Healthy Donor	HD	1.16323	NA	NA	NA
282	2014-08-07	23.54	Healthy Donor	HD	1.23263	0	0.91	1.28
283	2014-08-15	43.1704	Healthy Donor	HD	1.28234	0	0.91	0.39
283	2016-01-28	44.6229	Healthy Donor	HD	1.27469	NA	NA	NA
283	2017-04-13	45.831	Healthy Donor	HD	1.27363	1	2.83	1.23
283	2017-04-20	45.8501	Healthy Donor	HD	1.27363	1	2.83	1.23
284	2014-09-23	27.0308	Healthy Donor	HD	1.23263	0	0.91	1.01
284	2014-09-25	27.0363	Healthy Donor	HD	1.23263	0	0.91	1.01
285	2014-09-11	36.551	RR-MS	MS	1.57724	1.5	4.31	3.39
285	2017-09-06	39.5373	RR-MS	MS	1.76059	1.5	3.65	2.96
286	2014-09-11	56.7187	Healthy Donor	HD	1.10299	1	2.83	0.59
286	2015-03-12	57.2176	Healthy Donor	HD	NA	NA	NA	NA
286	2015-11-19	57.9076	Healthy Donor	HD	1.10044	NA	NA	NA
286	2017-05-03	59.36	Healthy Donor	HD	1.08741	1.5	4.31	0.91
287	2014-09-25	38.2854	RR-MS	MS	1.56273	3	4.72	6.22
287	2014-10-09	38.3238	RR-MS	MS	1.56273	NA	NA	NA
287	2016-09-01	40.2198	RR-MS	MS	1.76532	3	4.35	5.78
288	2014-09-25	29.3237	RR-MS	MS	0.873867	1	2.83	2.84
288	2015-02-12	29.7076	RR-MS	MS	0.873867	1	2.83	2.84
288	2015-10-08	30.3593	RR-MS	MS	0.888985	1	2.71	2.76
288	2015-12-10	30.5318	RR-MS	MS	0.888985	NA	NA	NA
288	2016-09-07	31.2745	RR-MS	MS	1.43751	1	2.55	2.71
288	2017-11-30	32.5044	RR-MS	MS	0.904145	1.5	3.65	4.04
289	2014-10-17	25.0198	Healthy Donor	HD	1.23263	NA	NA	NA
289	2014-10-23	25.0362	Healthy Donor	HD	1.23263	NA	NA	NA
290	2014-10-02	28.1704	Healthy Donor	HD	1.22815	1	2.83	2.94
290	2014-10-30	28.2471	Healthy Donor	HD	1.22815	NA	NA	NA
291	2014-10-16	62.3429	PP-MS	MS	1.9649	4	7.36	3.5
291	2014-11-06	62.4004	PP-MS	MS	1.9649	NA	NA	NA
291	2015-03-25	62.7817	PP-MS	MS	2.1087	6	8.48	5.52
291	2017-09-21	65.2745	PP-MS	MS	2.38258	6	8.08	4.82
292	2014-11-12	60.3292	PP-MS	MS	0.984572	6.5	7.95	7.32
292	2014-12-11	60.4086	PP-MS	MS	0.984572	NA	NA	NA
292	2015-05-21	60.8501	PP-MS	MS	1.55279	6.5	7.81	7.32
292	2017-10-12	63.2444	PP-MS	MS	1.81372	6.5	7.45	6.81
292	2017-11-09	63.321	PP-MS	MS	1.81372	NA	NA	NA
293	2014-12-11	27.7618	Healthy Donor	HD	1.23263	0	0.91	1.01
293	2014-12-18	27.781	Healthy Donor	HD	1.23263	0	0.91	1.01
294	2014-11-13	64.5291	PP-MS	MS	1.39646	6	5.87	5.15
294	2014-12-18	64.6249	PP-MS	MS	1.39646	NA	NA	NA
294	2015-06-10	65.102	PP-MS	MS	1.41068	6	5.78	4.82
294	2015-11-12	65.5263	PP-MS	MS	1.43934	6	5.78	4.82
295	2014-12-11	40.4086	RR-MS	MS	1.03778	1	2.83	1.69
295	2014-12-18	40.4278	RR-MS	MS	1.03778	1	2.83	1.69
295	2016-01-21	41.5188	RR-MS	MS	1.03291	1	2.71	1.62
295	2016-02-25	41.6147	RR-MS	MS	1.03291	NA	NA	NA
295	2017-02-02	42.5544	RR-MS	MS	0.98365	1	2.55	1.49
296	2015-02-26	37.7761	RR-MS	MS	1.03413	1	2.83	1.96
296	2016-02-25	38.7707	RR-MS	MS	1.13194	1	2.71	1.87
297	2015-01-07	47.4914	PP-MS	MS	2.42067	3.5	6.82	5.4
297	2015-01-09	47.4969	PP-MS	MS	2.42067	3.5	6.82	5.4
298	2015-12-10	40.6797	SP-MS	MS	4.05602	7.5	8.43	9.48
299	2015-01-29	58.3025	Healthy Donor	HD	1.10338	1	2.83	0.53
299	2015-02-19	58.36	Healthy Donor	HD	1.10338	NA	NA	NA
299	2015-04-16	58.5133	Healthy Donor	HD	1.10338	NA	NA	NA
299	2017-03-09	60.4093	Healthy Donor	HD	1.11709	1	2.83	0.44
299	2017-03-23	60.4477	Healthy Donor	HD	1.11709	NA	NA	NA
300	2015-02-19	37.9623	Healthy Donor	HD	1.3603	1	2.83	1.96
300	2015-02-26	37.9815	Healthy Donor	HD	1.3603	1	2.83	1.96
300	2017-04-13	40.1074	Healthy Donor	HD	1.35031	1	2.83	1.69
301	2015-03-20	22.0198	SP-MS	MS	5.33116	6.5	9.17	9.71
302	2015-03-12	60.9048	Healthy Donor	HD	1.06515	1	2.83	0.44
303	2015-02-18	57.3107	Healthy Donor	HD	1.10364	1	2.83	0.58
303	2015-02-20	57.3162	Healthy Donor	HD	1.10364	1	2.83	0.58
303	2015-03-12	57.3709	Healthy Donor	HD	1.10364	NA	NA	NA
303	2016-01-27	58.2478	Healthy Donor	HD	1.09394	1	2.83	0.53
303	2016-01-28	58.2505	Healthy Donor	HD	1.09394	1	2.83	0.53
303	2017-03-30	59.4202	Healthy Donor	HD	1.08806	1	2.83	0.47
303	2017-04-13	59.4586	Healthy Donor	HD	1.08806	NA	NA	NA
304	2015-02-26	22.3984	Healthy Donor	HD	1.23263	0	0.91	1.33
304	2015-03-12	22.4367	Healthy Donor	HD	1.23263	NA	NA	NA
305	2015-02-25	46.3792	Healthy Donor	HD	1.36618	0	0.91	0.33
305	2015-03-26	46.4586	Healthy Donor	HD	1.36618	NA	NA	NA
305	2016-02-11	47.3382	Healthy Donor	HD	1.36557	0	0.91	0.31
305	2017-04-20	48.5271	Healthy Donor	HD	1.3299	1.5	4.31	1.8
305	2017-05-04	48.5654	Healthy Donor	HD	1.3299	NA	NA	NA
306	2015-02-26	51.7488	Healthy Donor	HD	1.25155	0	0.91	0.22
306	2016-01-13	52.6256	Healthy Donor	HD	1.21204	1	2.83	0.78
306	2016-01-14	52.6284	Healthy Donor	HD	1.21204	1	2.83	0.78
307	2015-03-18	44.2943	RR-MS	MS	0.998278	1.5	4.31	2.24
307	2015-03-19	44.297	RR-MS	MS	0.998278	1.5	4.31	2.24
307	2015-09-17	44.7953	RR-MS	MS	1.02816	1.5	4.31	2.24
307	2016-02-25	45.2341	RR-MS	MS	1.04013	1.5	4.18	2.13
307	2016-06-23	45.5599	RR-MS	MS	1.02604	1.5	4.18	2.13
307	2017-01-25	46.152	RR-MS	MS	1.02865	1.5	4.18	2.02
307	2017-01-26	46.1547	RR-MS	MS	1.02865	1.5	4.18	2.02
307	2017-09-28	46.8255	RR-MS	MS	1.7584	4	8.32	6.13
308	2015-04-02	52.5763	Healthy Donor	HD	1.21355	1	2.83	0.78
308	2015-05-07	52.6721	Healthy Donor	HD	1.21355	NA	NA	NA
308	2017-04-12	54.6037	Healthy Donor	HD	1.15467	1	2.83	0.68
308	2017-04-13	54.6064	Healthy Donor	HD	1.15467	1	2.83	0.68
309	2015-04-08	29.4448	Healthy Donor	HD	1.23263	0	0.91	0.9
309	2015-04-09	29.4475	Healthy Donor	HD	1.23263	0	0.91	0.9
310	2015-04-15	31.7625	Healthy Donor	HD	1.25098	1	2.83	2.71
310	2015-04-16	31.7652	Healthy Donor	HD	1.25098	1	2.83	2.71
310	2017-04-13	33.757	Healthy Donor	HD	1.28282	1	2.83	2.5
310	2017-04-20	33.7762	Healthy Donor	HD	1.28282	1	2.83	2.5
311	2015-04-15	44.9568	Healthy Donor	HD	1.27469	0	0.91	0.37
311	2015-04-30	44.9979	Healthy Donor	HD	1.27469	NA	NA	NA
311	2016-02-17	45.7981	Healthy Donor	HD	1.27363	0	0.91	0.35
311	2016-02-18	45.8008	Healthy Donor	HD	1.27363	0	0.91	0.35
312	2015-04-16	59.9842	PP-MS	MS	0.717145	6.5	9.17	7.43
312	2015-04-30	60.0226	PP-MS	MS	0.717145	NA	NA	NA
313	2015-05-13	56.6968	Healthy Donor	HD	1.10438	1.5	4.31	1.13
313	2015-06-11	56.7762	Healthy Donor	HD	1.10438	NA	NA	NA
314	2017-05-17	57.6722	PP-MS	MS	2.39573	3	5.46	3.03
314	2017-05-18	57.6749	PP-MS	MS	2.39573	3	5.46	3.03
314	2017-11-02	58.1348	PP-MS	MS	2.38489	3.5	6.19	3.62
315	2015-05-20	47.9569	PP-MS	MS	1.1839	1.5	3.65	1.9
315	2015-06-25	48.0554	PP-MS	MS	1.1839	NA	NA	NA
315	2017-04-26	49.8912	PP-MS	MS	1.25983	2.5	5.26	3.41
315	2017-04-27	49.8939	PP-MS	MS	1.25983	2.5	5.26	3.41
315	2017-10-12	50.3539	PP-MS	MS	2.49915	4.5	7.7	5.92
316	2015-05-27	24.1156	Healthy Donor	HD	0.822196	0	0.91	1.14
316	2015-05-28	24.1184	Healthy Donor	HD	0.822196	0	0.91	1.14
317	2015-06-25	32.0144	RR-MS	MS	1.41783	2.5	3.92	6.33
317	2015-06-30	32.028	RR-MS	MS	1.41783	2.5	3.92	6.33
318	2015-07-01	33.1293	Healthy Donor	HD	1.27299	0	0.91	0.77
318	2015-07-02	33.1321	Healthy Donor	HD	1.27299	0	0.91	0.77
318	2017-03-29	34.872	Healthy Donor	HD	1.29176	1	2.83	2.36
318	2017-04-20	34.9322	Healthy Donor	HD	1.29176	NA	NA	NA
319	2015-07-15	50.0664	RR-MS	MS	1.01239	1	2.83	0.87
319	2015-07-16	50.0691	RR-MS	MS	1.01239	1	2.83	0.87
319	2016-08-03	51.1184	RR-MS	MS	1.01585	1	2.71	0.84
319	2016-08-04	51.1211	RR-MS	MS	1.01585	1	2.71	0.84
319	2017-09-07	52.2142	RR-MS	MS	1.6205	6	9.27	7.08
319	2017-09-14	52.2334	RR-MS	MS	1.6205	6	9.27	7.08
320	2015-07-08	19.6913	Healthy Donor	HD	1.23263	0	0.91	1.59
320	2015-07-09	19.694	Healthy Donor	HD	1.23263	0	0.91	1.59
320	2017-07-27	21.7434	Healthy Donor	HD	1.21306	1	2.83	3.77
321	2015-07-16	24.8364	Healthy Donor	HD	1.23263	0	0.91	1.14
321	2015-08-27	24.9513	Healthy Donor	HD	1.23263	NA	NA	NA
322	2015-08-06	61.4524	PP-MS	MS	3.52324	7	9.33	8.11
322	2016-05-10	62.2115	PP-MS	MS	3.59405	7	9.21	7.94
322	2016-05-12	62.217	PP-MS	MS	3.59405	7	9.21	7.94
323	2015-09-23	56.5729	SP-MS	MS	0.889067	6	5.54	6.55
323	2015-09-24	56.5756	SP-MS	MS	0.889067	6	5.54	6.55
324	2015-10-01	23.1485	Healthy Donor	HD	1.23263	0	0.91	1.28
324	2017-02-02	24.4888	Healthy Donor	HD	1.23263	0	0.91	1.14
324	2017-02-09	24.5079	Healthy Donor	HD	1.23263	0	0.91	1.14
325	2015-10-07	44.4579	SP-MS	MS	3.17374	6.5	6.92	8.79
325	2015-10-08	44.4606	SP-MS	MS	3.17374	6.5	6.92	8.79
325	2016-11-02	45.5291	SP-MS	MS	3.08701	6.5	6.79	8.73
325	2016-11-03	45.5318	SP-MS	MS	3.08701	6.5	6.79	8.73
325	2017-06-07	46.1239	SP-MS	MS	3.62152	6.5	6.79	8.61
326	2015-11-12	24.2662	Healthy Donor	HD	1.23263	0	0.91	1.14
327	2015-12-01	48.0992	Healthy Donor	HD	1.26597	1	2.83	1.03
328	2016-01-06	26.7406	Healthy Donor	HD	1.23263	0	0.91	1.01
328	2016-01-07	26.7433	Healthy Donor	HD	1.23263	0	0.91	1.01
329	2016-01-07	19.3657	Healthy Donor	HD	1.23263	0	0.91	1.59
329	2016-01-14	19.3848	Healthy Donor	HD	1.23263	0	0.91	1.59
330	2016-01-07	46.0315	SP-MS	MS	0.982806	6	8.29	7.76
330	2016-01-14	46.0507	SP-MS	MS	0.982806	6	8.29	7.76
330	2017-01-26	47.0862	SP-MS	MS	1.93387	6.5	8.87	8.53
330	2017-07-13	47.5462	SP-MS	MS	2.60428	6.5	8.69	8.53
331	2016-01-13	40.5901	Healthy Donor	HD	1.34765	0	0.91	0.5
331	2016-01-14	40.5928	Healthy Donor	HD	1.34765	0	0.91	0.5
332	2016-01-14	70.2177	Healthy Donor	HD	1.06377	1	2.83	0.19
332	2016-01-21	70.2368	Healthy Donor	HD	1.06377	1	2.83	0.19
333	2016-02-11	58.2286	PP-MS	MS	2.73767	6.5	8.06	7.54
333	2016-02-18	58.2478	PP-MS	MS	2.73767	6.5	8.06	7.54
333	2017-04-12	59.3956	PP-MS	MS	2.73519	6.5	7.95	7.43
334	2016-02-24	24.4258	Healthy Donor	HD	1.23263	0	0.91	1.14
334	2016-03-03	24.4477	Healthy Donor	HD	1.23263	NA	NA	NA
335	2016-05-05	39.5216	RR-MS	MS	3.34211	6	9.07	8.47
335	2017-04-26	40.497	RR-MS	MS	3.39287	6	8.87	8.33
335	2017-05-11	40.538	RR-MS	MS	3.39287	NA	NA	NA
335	2017-10-11	40.9569	RR-MS	MS	3.56112	6	8.87	8.33
336	2016-03-24	39.9241	RR-MS	MS	1.35038	3	7.58	6.08
336	2016-03-31	39.9432	RR-MS	MS	1.35038	3	7.58	6.08
337	2016-04-07	30.872	Healthy Donor	HD	0.822196	0	0.91	0.88
338	2016-05-25	59.2964	SP-MS	MS	1.97279	1.5	2.41	0.91
338	2017-06-08	60.3347	SP-MS	MS	2.10707	2.5	4.11	1.9
339	2016-07-13	71.2991	Healthy Donor	HD	1.14979	1	2.83	0.16
339	2016-07-20	71.3183	Healthy Donor	HD	1.14979	1	2.83	0.16
340	2016-12-14	41.8111	RR-MS	MS	1.87009	2	5.58	3.73
340	2016-12-15	41.8138	RR-MS	MS	1.87009	2	5.58	3.73
340	2017-07-27	42.4278	RR-MS	MS	1.99147	2	5.45	3.52
340	2017-12-07	42.7919	RR-MS	MS	2.15952	3	7.4	5.37
341	2017-05-03	24.3237	Healthy Donor	HD	1.21306	1	2.83	3.28
341	2017-05-04	24.3265	Healthy Donor	HD	1.21306	1	2.83	3.28
342	2017-05-04	31.7351	RR-MS	MS	0.973579	2	5.58	5.36
342	2017-05-11	31.7543	RR-MS	MS	0.973579	2	5.58	5.36
342	2017-10-12	32.1759	RR-MS	MS	0.90602	1.5	4.31	4.04
